# Supplementary material for: [2 + 2] Photocyclization converts thermally induced spin crossover effect into “hidden hysteresis” one
Source: Chem Sci. 2025 Mar 25;16(18):7884–93. doi: 10.1039/d4sc05587j (PMC11966535; doi:10.1039/d4sc05587j)
Supplement: SC-016-D4SC05587J-s002 [file SC-016-D4SC05587J-s002.cif]

# Supplementary Information (SI) for Chemical Science.
# This journal is © The Royal Society of Chemistry 2025

####################################################################### 
# 
# This file contains crystal structure data downloaded from the 
# Cambridge Structural Database (CSD) hosted by the Cambridge 
# Crystallographic Data Centre (CCDC).
# 
# Full information about CCDC data access policies and citation 
# guidelines are available at http://www.ccdc.cam.ac.uk/access/V1 
# 
# Audit and citation data items may have been added by the CCDC. 
# Please retain this information to preserve the provenance of 
# this file and to allow appropriate attribution of the data. 
# 
#######################################################################

data_206b29_mo_01_250_00
_database_code_depnum_ccdc_archive 'CCDC 2362570'
loop_
_audit_author_name
_audit_author_address
'Milosz Siczek'
;University of Wroclaw
Poland
;
_audit_update_record             
;
2024-06-13 deposited with the CCDC.	2025-03-25 downloaded from the CCDC.
;
_audit_creation_date             2024-04-19
_audit_creation_method           
;
Olex2 1.5
(compiled 2023.08.24 svn.re1ec1418 for OlexSys, GUI svn.r6817)
;
_shelx_SHELXL_version_number     2018/3
_chemical_name_common            ?
_chemical_name_systematic        ?
_chemical_formula_moiety         'C66 H48 Fe N24 O12, 2(B F4), 4(C2 H3 N)'
_chemical_formula_sum            'C74 H60 B2 F8 Fe N28 O12'
_chemical_formula_weight         1762.97
_chemical_melting_point          ?
_chemical_oxdiff_formula         C74H60B2F8FeN28O12
loop_
_atom_type_symbol
_atom_type_description
_atom_type_scat_dispersion_real
_atom_type_scat_dispersion_imag
_atom_type_scat_source
C C 0.0033 0.0016 'International Tables Vol C Tables 4.2.6.8 and 6.1.1.4'
H H 0.0000 0.0000 'International Tables Vol C Tables 4.2.6.8 and 6.1.1.4'
B B 0.0013 0.0007 'International Tables Vol C Tables 4.2.6.8 and 6.1.1.4'
F F 0.0171 0.0103 'International Tables Vol C Tables 4.2.6.8 and 6.1.1.4'
Fe Fe 0.3463 0.8444 'International Tables Vol C Tables 4.2.6.8 and 6.1.1.4'
N N 0.0061 0.0033 'International Tables Vol C Tables 4.2.6.8 and 6.1.1.4'
O O 0.0106 0.0060 'International Tables Vol C Tables 4.2.6.8 and 6.1.1.4'

_shelx_space_group_comment       
;
The symmetry employed for this shelxl refinement is uniquely defined
by the following loop, which should always be used as a source of
symmetry information in preference to the above space-group names.
They are only intended as comments.
;
_space_group_crystal_system      triclinic
_space_group_IT_number           2
_space_group_name_H-M_alt        'P -1'
_space_group_name_Hall           '-P 1'
loop_
_space_group_symop_operation_xyz
'x, y, z'
'-x, -y, -z'

_cell_length_a                   11.012(6)
_cell_length_b                   13.113(7)
_cell_length_c                   14.893(8)
_cell_angle_alpha                80.80(4)
_cell_angle_beta                 82.41(4)
_cell_angle_gamma                67.88(3)
_cell_volume                     1960.67(15)
_cell_formula_units_Z            1
_cell_measurement_reflns_used    16828
_cell_measurement_temperature    250(2)
_cell_measurement_theta_max      38.5560
_cell_measurement_theta_min      1.9790
_shelx_estimated_absorpt_T_max   0.982
_shelx_estimated_absorpt_T_min   0.911
_exptl_absorpt_coefficient_mu    0.292
_exptl_absorpt_correction_T_max  1.000
_exptl_absorpt_correction_T_min  0.642
_exptl_absorpt_correction_type   gaussian
_exptl_absorpt_process_details   
;
CrysAlisPro 1.171.42.49 (Rigaku Oxford Diffraction, 2022)
Numerical absorption correction based on gaussian integration over
a multifaceted crystal model
Empirical absorption correction using spherical harmonics,
implemented in SCALE3 ABSPACK scaling algorithm.
;
_exptl_absorpt_special_details   ?
_exptl_crystal_colour            colourless
_exptl_crystal_density_diffrn    1.493
_exptl_crystal_density_meas      ?
_exptl_crystal_density_method    ?
_exptl_crystal_description       plate
_exptl_crystal_F_000             904
loop_
_exptl_crystal_face_index_h
_exptl_crystal_face_index_k
_exptl_crystal_face_index_l
_exptl_crystal_face_perp_dist
-15 -1 -2 0.1077
-2 15 -6 0.1044
13 14 -3 0.1483
15 3 1 0.1484
14 0 3 0.1481
0 -15 6 0.1141
-13 -13 3 0.0939
-2 -1 -21 0.0420
2 0 21 0.0096

_exptl_crystal_size_max          0.323
_exptl_crystal_size_mid          0.26
_exptl_crystal_size_min          0.061
loop_
_exptl_oxdiff_crystal_face_indexfrac_h
_exptl_oxdiff_crystal_face_indexfrac_k
_exptl_oxdiff_crystal_face_indexfrac_l
_exptl_oxdiff_crystal_face_x
_exptl_oxdiff_crystal_face_y
_exptl_oxdiff_crystal_face_z
-14.7469 -1.2574 -1.9565 -0.2188 -0.9107 0.3503
-1.8635 14.7664 -6.2131 -0.0178 -0.0516 0.9985
12.9023 13.5296 -3.2565 0.1996 0.8496 0.4882
15.0896 2.7794 1.4052 0.2248 0.9382 -0.2630
14.2266 -0.4293 2.5439 0.2099 0.8716 -0.4430
0.3933 -15.4478 6.2403 -0.0044 -0.0415 -0.9991
-12.9631 -13.4577 3.2176 -0.2005 -0.8531 -0.4818
-2.2872 -1.3663 -20.8914 -0.8981 0.2117 0.3854
2.2994 -0.2104 20.6096 0.8598 -0.2021 -0.4690

_exptl_transmission_factor_max   ?
_exptl_transmission_factor_min   ?
_diffrn_reflns_av_R_equivalents  0.0267
_diffrn_reflns_av_unetI/netI     0.0337
_diffrn_reflns_Laue_measured_fraction_full 1.000
_diffrn_reflns_Laue_measured_fraction_max 0.976
_diffrn_reflns_limit_h_max       15
_diffrn_reflns_limit_h_min       -15
_diffrn_reflns_limit_k_max       18
_diffrn_reflns_limit_k_min       -17
_diffrn_reflns_limit_l_max       20
_diffrn_reflns_limit_l_min       -20
_diffrn_reflns_number            31358
_diffrn_reflns_point_group_measured_fraction_full 1.000
_diffrn_reflns_point_group_measured_fraction_max 0.976
_diffrn_reflns_theta_full        25.242
_diffrn_reflns_theta_max         29.999
_diffrn_reflns_theta_min         1.689
_diffrn_ambient_environment      N~2~
_diffrn_ambient_temperature      250(2)
_diffrn_detector                 'Hybrid Pixel Array Detector'
_diffrn_detector_area_resol_mean 10.0000
_diffrn_detector_type            'HyPix-Arc 150'
_diffrn_measured_fraction_theta_full 1.000
_diffrn_measured_fraction_theta_max 0.976
_diffrn_measurement_details      
;
List of Runs (angles in degrees, time in seconds):

  # Type    Start    End  Width  t~exp~   \w     \q     \k     \f   Frames
#--------------------------------------------------------------------------
  1  \w     15.00  41.00   0.50    1.00    --    0.06  35.00-109.73   52
  2  \w     15.00  40.00   0.50    1.00    --    0.06  35.00 -86.08   50
  3  \w    -14.00  15.00   0.50    1.00    --   28.00 -32.00-132.79   58
  4  \w    -13.00  13.00   0.50    1.00    --   28.00 -32.00 -29.57   52
  5  \w    -16.00  13.00   0.50    1.00    --   24.00 -26.00  -1.90   58
  6  \w    -12.00  14.00   0.50    1.00    --   28.00 -32.00  25.96   52
  7  \w    -10.00  20.00   0.50    1.00    --   32.00 -32.00  65.88   60
  8  \w    -17.00  11.00   0.50    1.00    --  -32.00  32.00 -38.09   56
  9  \w    -29.00  -3.00   0.50    1.00    --  -16.00 111.00 -98.81   52
 10  \w    -40.00 -14.00   0.50    1.00    --  -20.00 124.00-149.52   52
 11  \w    -46.00 -20.00   0.50    1.00    --  -16.00 136.00 -41.96   52
 12  \w    -28.00  -3.00   0.50    1.00    --  -16.00 109.00  22.16   50
 13  \w    -47.00  19.00   0.50    1.00    --   -8.00 -10.00 114.34  132
;
_diffrn_measurement_device       'four-circle diffractometer'
_diffrn_measurement_device_type  'XtaLAB Synergy R, DW system, HyPix-Arc 150'
_diffrn_measurement_method       '\w scans'
_diffrn_orient_matrix_type       
'CrysAlisPro convention (1999,Acta A55,543-557)'
_diffrn_orient_matrix_UB_11      0.0079396000
_diffrn_orient_matrix_UB_12      0.0170514000
_diffrn_orient_matrix_UB_13      0.0410055000
_diffrn_orient_matrix_UB_21      0.0642290000
_diffrn_orient_matrix_UB_22      -0.0025451000
_diffrn_orient_matrix_UB_23      -0.0170001000
_diffrn_orient_matrix_UB_31      -0.0259930000
_diffrn_orient_matrix_UB_32      0.0562276000
_diffrn_orient_matrix_UB_33      -0.0192803000
_diffrn_radiation_monochromator  mirror
_diffrn_radiation_probe          x-ray
_diffrn_radiation_type           'Mo K\a'
_diffrn_radiation_wavelength     0.71073
_diffrn_source                   'Rotating-anode X-ray tube'
_diffrn_source_type              'Rigaku (Mo) X-ray Source'
_reflns_Friedel_coverage         0.000
_reflns_Friedel_fraction_full    .
_reflns_Friedel_fraction_max     .
_reflns_number_gt                8900
_reflns_number_total             11164
_reflns_odcompleteness_completeness 99.93
_reflns_odcompleteness_iscentric 1
_reflns_odcompleteness_theta     26.32
_reflns_special_details          
;
 Reflections were merged by SHELXL according to the crystal
 class for the calculation of statistics and refinement.
 
 _reflns_Friedel_fraction is defined as the number of unique
 Friedel pairs measured divided by the number that would be
 possible theoretically, ignoring centric projections and
 systematic absences.
;
_reflns_threshold_expression     'I > 2\s(I)'
_computing_cell_refinement       'CrysAlisPro 1.171.42.49 (Rigaku OD, 2022)'
_computing_data_collection       'CrysAlisPro 1.171.42.49 (Rigaku OD, 2022)'
_computing_data_reduction        'CrysAlisPro 1.171.42.49 (Rigaku OD, 2022)'
_computing_molecular_graphics    'Olex2 1.5 (Dolomanov et al., 2009)'
_computing_publication_material  'Olex2 1.5 (Dolomanov et al., 2009)'
_computing_structure_refinement  'SHELXL 2018/3 (Sheldrick, 2015)'
_computing_structure_solution    ?
_refine_diff_density_max         0.397
_refine_diff_density_min         -0.362
_refine_diff_density_rms         0.044
_refine_ls_extinction_coef       .
_refine_ls_extinction_method     none
_refine_ls_goodness_of_fit_ref   1.058
_refine_ls_hydrogen_treatment    constr
_refine_ls_matrix_type           full
_refine_ls_number_parameters     595
_refine_ls_number_reflns         11164
_refine_ls_number_restraints     0
_refine_ls_R_factor_all          0.0555
_refine_ls_R_factor_gt           0.0418
_refine_ls_restrained_S_all      1.058
_refine_ls_shift/su_max          0.000
_refine_ls_shift/su_mean         0.000
_refine_ls_structure_factor_coef Fsqd
_refine_ls_weighting_details     
'w=1/[\s^2^(Fo^2^)+(0.0466P)^2^+0.4256P] where P=(Fo^2^+2Fc^2^)/3'
_refine_ls_weighting_scheme      calc
_refine_ls_wR_factor_gt          0.1016
_refine_ls_wR_factor_ref         0.1075
_refine_special_details          ?
_olex2_refinement_description    
;
1. Fixed Uiso
 At 1.2 times of:
  All C(H) groups, All C(H,H) groups
 At 1.5 times of:
  All C(H,H,H) groups
2. Others
 Sof(F3A)=Sof(F2A)=Sof(F4A)=1-FVAR(1)
 Sof(F2)=Sof(F3)=Sof(F4)=FVAR(1)
3.a Secondary CH2 refined with riding coordinates:
 C10(H10A,H10B), C21(H21A,H21B), C32(H32A,H32B)
3.b Aromatic/amide H refined with riding coordinates:
 C2(H2), C3(H3), C5(H5), C6(H6), C8(H8), C11(H11), C13(H13), C14(H14),
 C16(H16), C17(H17), C19(H19), C22(H22), C24(H24), C25(H25), C27(H27), C28(H28),
  C30(H30), C33(H33)
3.c Idealised Me refined as rotating group:
 C34(H34A,H34B,H34C), C36(H36A,H36B,H36C)
;
_atom_sites_solution_hydrogens   geom
_atom_sites_solution_primary     ?
_atom_sites_solution_secondary   ?
loop_
_atom_site_label
_atom_site_type_symbol
_atom_site_fract_x
_atom_site_fract_y
_atom_site_fract_z
_atom_site_U_iso_or_equiv
_atom_site_adp_type
_atom_site_occupancy
_atom_site_site_symmetry_order
_atom_site_calc_flag
_atom_site_refinement_flags_posn
_atom_site_refinement_flags_adp
_atom_site_refinement_flags_occupancy
_atom_site_disorder_assembly
_atom_site_disorder_group
Fe1 Fe 0.000000 1.000000 0.500000 0.02183(7) Uani 1 2 d S . P . .
O1 O -0.14280(11) 0.60115(8) 1.06513(7) 0.0380(2) Uani 1 1 d . . . . .
O2 O -0.14102(14) 0.55023(11) 1.21314(9) 0.0615(4) Uani 1 1 d . . . . .
N1 N -0.22986(13) 0.78918(10) 0.60262(9) 0.0371(3) Uani 1 1 d . . . . .
N2 N -0.14001(12) 0.76770(9) 0.66145(8) 0.0318(2) Uani 1 1 d . . . . .
N3 N -0.06679(12) 0.82818(10) 0.64302(8) 0.0330(3) Uani 1 1 d . . . . .
N4 N -0.10938(11) 0.89433(9) 0.56771(8) 0.0281(2) Uani 1 1 d . . . . .
C1 C -0.18808(17) 0.62302(14) 1.15311(11) 0.0428(4) Uani 1 1 d . . . . .
C2 C -0.28599(17) 0.73137(15) 1.16586(12) 0.0466(4) Uani 1 1 d . . . . .
H2 H -0.319833 0.748234 1.225253 0.056 Uiso 1 1 calc R U . . .
C3 C -0.32903(16) 0.80761(13) 1.09509(12) 0.0422(4) Uani 1 1 d . . . . .
H3 H -0.392429 0.877413 1.105291 0.051 Uiso 1 1 calc R U . . .
C4 C -0.27979(14) 0.78456(11) 1.00317(11) 0.0338(3) Uani 1 1 d . . . . .
C5 C -0.31816(15) 0.85893(12) 0.92448(12) 0.0393(3) Uani 1 1 d . . . . .
H5 H -0.379540 0.930833 0.930195 0.047 Uiso 1 1 calc R U . . .
C6 C -0.26803(15) 0.82911(12) 0.83904(11) 0.0378(3) Uani 1 1 d . . . . .
H6 H -0.295512 0.880371 0.787124 0.045 Uiso 1 1 calc R U . . .
C7 C -0.17574(14) 0.72215(11) 0.82908(10) 0.0316(3) Uani 1 1 d . . . . .
C8 C -0.13459(14) 0.64775(11) 0.90628(10) 0.0316(3) Uani 1 1 d . . . . .
H8 H -0.071465 0.576501 0.900673 0.038 Uiso 1 1 calc R U . . .
C9 C -0.18709(13) 0.67921(11) 0.99138(10) 0.0309(3) Uani 1 1 d . . . . .
C10 C -0.12084(17) 0.68027(12) 0.73835(10) 0.0385(3) Uani 1 1 d . . . . .
H10A H -0.026444 0.637736 0.741003 0.046 Uiso 1 1 calc R U . . .
H10B H -0.162542 0.629638 0.727585 0.046 Uiso 1 1 calc R U . . .
C11 C -0.20822(14) 0.86913(12) 0.54497(10) 0.0345(3) Uani 1 1 d . . . . .
H11 H -0.256308 0.904468 0.493858 0.041 Uiso 1 1 calc R U . . .
O3 O 0.51886(10) 0.63684(8) 0.98310(7) 0.0368(2) Uani 1 1 d . . . . .
O4 O 0.56892(14) 0.54290(11) 1.11780(9) 0.0593(4) Uani 1 1 d . . . . .
N5 N 0.33864(13) 0.73734(10) 0.61806(10) 0.0418(3) Uani 1 1 d . . . . .
N6 N 0.34889(11) 0.83144(9) 0.63199(8) 0.0308(2) Uani 1 1 d . . . . .
N7 N 0.25423(11) 0.92074(9) 0.60165(8) 0.0306(2) Uani 1 1 d . . . . .
N8 N 0.17617(11) 0.88617(9) 0.56496(8) 0.0295(2) Uani 1 1 d . . . . .
C12 C 0.50096(16) 0.62757(14) 1.07700(11) 0.0407(3) Uani 1 1 d . . . . .
C13 C 0.40249(16) 0.72144(14) 1.11730(11) 0.0440(4) Uani 1 1 d . . . . .
H13 H 0.384460 0.715910 1.180992 0.053 Uiso 1 1 calc R U . . .
C14 C 0.33677(15) 0.81532(13) 1.06673(11) 0.0398(3) Uani 1 1 d . . . . .
H14 H 0.273934 0.874750 1.094882 0.048 Uiso 1 1 calc R U . . .
C15 C 0.36230(13) 0.82536(12) 0.96912(10) 0.0330(3) Uani 1 1 d . . . . .
C16 C 0.30268(15) 0.92172(12) 0.91114(12) 0.0397(3) Uani 1 1 d . . . . .
H16 H 0.241186 0.984710 0.935626 0.048 Uiso 1 1 calc R U . . .
C17 C 0.33352(16) 0.92505(13) 0.81801(12) 0.0407(3) Uani 1 1 d . . . . .
H17 H 0.294059 0.990787 0.779691 0.049 Uiso 1 1 calc R U . . .
C18 C 0.42315(14) 0.83127(12) 0.78013(10) 0.0331(3) Uani 1 1 d . . . . .
C19 C 0.48217(13) 0.73446(12) 0.83654(10) 0.0325(3) Uani 1 1 d . . . . .
H19 H 0.541069 0.670602 0.811846 0.039 Uiso 1 1 calc R U . . .
C20 C 0.45283(13) 0.73353(11) 0.92980(10) 0.0307(3) Uani 1 1 d . . . . .
C21 C 0.45611(14) 0.83584(13) 0.67839(10) 0.0366(3) Uani 1 1 d . . . . .
H21A H 0.471662 0.904527 0.655297 0.044 Uiso 1 1 calc R U . . .
H21B H 0.536957 0.773282 0.665055 0.044 Uiso 1 1 calc R U . . .
C22 C 0.22946(15) 0.77465(12) 0.57557(11) 0.0388(3) Uani 1 1 d . . . . .
H22 H 0.193280 0.728796 0.555158 0.047 Uiso 1 1 calc R U . . .
O5 O -0.01827(11) 0.89151(8) -0.03780(7) 0.0396(2) Uani 1 1 d . . . . .
O6 O -0.05208(15) 0.98863(10) -0.17286(9) 0.0593(4) Uani 1 1 d . . . . .
N9 N 0.19559(12) 0.77772(11) 0.29635(9) 0.0388(3) Uani 1 1 d . . . . .
N10 N 0.07447(12) 0.77693(9) 0.30822(8) 0.0298(2) Uani 1 1 d . . . . .
N11 N -0.00621(11) 0.84706(9) 0.36234(8) 0.0304(2) Uani 1 1 d . . . . .
N12 N 0.06446(11) 0.89814(9) 0.38785(8) 0.0287(2) Uani 1 1 d . . . . .
C23 C 0.00643(16) 0.90019(13) -0.13152(11) 0.0392(3) Uani 1 1 d . . . . .
C24 C 0.09935(16) 0.80319(13) -0.17022(10) 0.0390(3) Uani 1 1 d . . . . .
H24 H 0.117245 0.806605 -0.233882 0.047 Uiso 1 1 calc R U . . .
C25 C 0.16057(15) 0.70880(13) -0.11812(10) 0.0356(3) Uani 1 1 d . . . . .
H25 H 0.220713 0.647274 -0.145228 0.043 Uiso 1 1 calc R U . . .
C26 C 0.13411(13) 0.70166(11) -0.02041(9) 0.0292(3) Uani 1 1 d . . . . .
C27 C 0.19371(15) 0.60703(11) 0.03945(10) 0.0342(3) Uani 1 1 d . . . . .
H27 H 0.255259 0.543145 0.016254 0.041 Uiso 1 1 calc R U . . .
C28 C 0.16304(15) 0.60665(12) 0.13198(10) 0.0348(3) Uani 1 1 d . . . . .
H28 H 0.204075 0.542549 0.171530 0.042 Uiso 1 1 calc R U . . .
C29 C 0.07142(15) 0.70065(11) 0.16785(9) 0.0314(3) Uani 1 1 d . . . . .
C30 C 0.01181(14) 0.79567(11) 0.10978(10) 0.0330(3) Uani 1 1 d . . . . .
H30 H -0.049416 0.859558 0.133168 0.040 Uiso 1 1 calc R U . . .
C31 C 0.04388(13) 0.79492(11) 0.01688(10) 0.0295(3) Uani 1 1 d . . . . .
C32 C 0.03531(17) 0.69867(13) 0.26920(10) 0.0387(3) Uani 1 1 d . . . . .
H32A H -0.059916 0.717836 0.280891 0.046 Uiso 1 1 calc R U . . .
H32B H 0.078601 0.623547 0.299312 0.046 Uiso 1 1 calc R U . . .
C33 C 0.18589(15) 0.85537(13) 0.34653(10) 0.0364(3) Uani 1 1 d . . . . .
H33 H 0.255565 0.878020 0.352612 0.044 Uiso 1 1 calc R U . . .
B1 B 0.5139(2) 0.87036(17) 0.37249(17) 0.0522(5) Uani 1 1 d . . . . .
F1 F 0.64133(12) 0.86141(11) 0.35412(10) 0.0743(4) Uani 1 1 d . . . . .
F2 F 0.5061(7) 0.7783(6) 0.3421(6) 0.097(2) Uani 0.484(14) 1 d . . P A 1
F3 F 0.4967(10) 0.8675(14) 0.4649(4) 0.182(5) Uani 0.484(14) 1 d . . P A 1
F4 F 0.4185(6) 0.9621(4) 0.3374(8) 0.102(3) Uani 0.484(14) 1 d . . P A 1
F3A F 0.4580(12) 0.9202(7) 0.4422(8) 0.191(5) Uani 0.516(14) 1 d . . P A 2
F2A F 0.4928(7) 0.7775(5) 0.3867(10) 0.129(4) Uani 0.516(14) 1 d . . P A 2
F4A F 0.4570(9) 0.9369(8) 0.2986(8) 0.126(3) Uani 0.516(14) 1 d . . P A 2
N13 N 0.3295(2) 0.46282(15) 0.32204(14) 0.0693(5) Uani 1 1 d . . . . .
C34 C 0.5064(3) 0.53649(19) 0.35031(19) 0.0808(7) Uani 1 1 d . . . . .
H34A H 0.563352 0.537690 0.294892 0.121 Uiso 1 1 calc R U . . .
H34B H 0.558168 0.488302 0.398977 0.121 Uiso 1 1 calc R U . . .
H34C H 0.464484 0.610968 0.367429 0.121 Uiso 1 1 calc R U . . .
C35 C 0.4064(2) 0.49532(15) 0.33475(14) 0.0577(5) Uani 1 1 d . . . . .
N14 N 0.9082(3) 0.39199(17) 0.48452(19) 0.0968(8) Uani 1 1 d . . . . .
C36 C 0.7874(3) 0.60295(17) 0.44958(17) 0.0710(6) Uani 1 1 d . . . . .
H36A H 0.765165 0.620749 0.386629 0.106 Uiso 1 1 calc R U . . .
H36B H 0.843984 0.641092 0.459256 0.106 Uiso 1 1 calc R U . . .
H36C H 0.707581 0.626409 0.489729 0.106 Uiso 1 1 calc R U . . .
C37 C 0.8549(2) 0.48491(18) 0.46909(15) 0.0605(5) Uani 1 1 d . . . . .

loop_
_atom_site_aniso_label
_atom_site_aniso_U_11
_atom_site_aniso_U_22
_atom_site_aniso_U_33
_atom_site_aniso_U_23
_atom_site_aniso_U_13
_atom_site_aniso_U_12
Fe1 0.02404(13) 0.02218(12) 0.01889(12) -0.00364(9) -0.00172(9) -0.00749(9)
O1 0.0415(6) 0.0347(5) 0.0294(5) -0.0012(4) -0.0024(4) -0.0056(4)
O2 0.0692(9) 0.0624(8) 0.0327(6) 0.0015(6) -0.0050(6) -0.0036(7)
N1 0.0360(6) 0.0369(6) 0.0414(7) 0.0048(5) -0.0091(5) -0.0185(5)
N2 0.0362(6) 0.0319(6) 0.0292(6) 0.0017(5) -0.0041(5) -0.0161(5)
N3 0.0394(6) 0.0361(6) 0.0272(6) 0.0023(5) -0.0054(5) -0.0195(5)
N4 0.0314(6) 0.0291(5) 0.0248(5) -0.0013(4) -0.0022(4) -0.0130(5)
C1 0.0438(9) 0.0484(9) 0.0327(8) -0.0052(7) -0.0026(7) -0.0128(7)
C2 0.0446(9) 0.0545(10) 0.0376(9) -0.0141(7) 0.0025(7) -0.0130(8)
C3 0.0349(8) 0.0386(8) 0.0508(10) -0.0142(7) 0.0006(7) -0.0085(6)
C4 0.0285(7) 0.0313(7) 0.0424(8) -0.0057(6) -0.0035(6) -0.0109(5)
C5 0.0335(7) 0.0289(7) 0.0518(10) -0.0026(6) -0.0061(7) -0.0069(6)
C6 0.0375(8) 0.0308(7) 0.0431(9) 0.0065(6) -0.0098(6) -0.0124(6)
C7 0.0318(7) 0.0315(7) 0.0343(7) 0.0020(5) -0.0039(6) -0.0164(6)
C8 0.0309(7) 0.0275(6) 0.0351(7) -0.0009(5) -0.0026(6) -0.0102(5)
C9 0.0296(7) 0.0303(7) 0.0330(7) 0.0000(5) -0.0047(5) -0.0120(5)
C10 0.0503(9) 0.0300(7) 0.0326(8) 0.0061(6) -0.0047(6) -0.0152(6)
C11 0.0346(7) 0.0342(7) 0.0361(8) 0.0031(6) -0.0083(6) -0.0151(6)
O3 0.0360(5) 0.0346(5) 0.0304(5) -0.0047(4) -0.0016(4) -0.0022(4)
O4 0.0620(8) 0.0543(7) 0.0381(7) 0.0010(5) -0.0047(6) 0.0030(6)
N5 0.0386(7) 0.0295(6) 0.0542(8) -0.0033(6) -0.0129(6) -0.0066(5)
N6 0.0276(6) 0.0309(6) 0.0315(6) 0.0003(5) -0.0051(5) -0.0087(5)
N7 0.0290(6) 0.0306(6) 0.0302(6) 0.0000(4) -0.0062(5) -0.0090(5)
N8 0.0285(6) 0.0302(6) 0.0277(6) -0.0025(4) -0.0056(4) -0.0077(4)
C12 0.0382(8) 0.0461(9) 0.0329(8) -0.0037(6) -0.0013(6) -0.0107(7)
C13 0.0376(8) 0.0541(10) 0.0342(8) -0.0117(7) 0.0032(6) -0.0092(7)
C14 0.0315(7) 0.0445(8) 0.0421(9) -0.0161(7) 0.0023(6) -0.0096(6)
C15 0.0265(6) 0.0339(7) 0.0394(8) -0.0103(6) -0.0024(6) -0.0097(5)
C16 0.0337(7) 0.0304(7) 0.0511(9) -0.0106(6) -0.0049(7) -0.0045(6)
C17 0.0379(8) 0.0325(7) 0.0486(9) -0.0009(6) -0.0117(7) -0.0080(6)
C18 0.0266(6) 0.0385(7) 0.0357(8) -0.0020(6) -0.0060(6) -0.0133(6)
C19 0.0268(6) 0.0341(7) 0.0347(7) -0.0074(6) -0.0039(5) -0.0072(5)
C20 0.0252(6) 0.0304(7) 0.0354(7) -0.0037(5) -0.0047(5) -0.0082(5)
C21 0.0282(7) 0.0456(8) 0.0368(8) 0.0013(6) -0.0067(6) -0.0155(6)
C22 0.0388(8) 0.0299(7) 0.0469(9) -0.0056(6) -0.0113(7) -0.0088(6)
O5 0.0424(6) 0.0337(5) 0.0349(6) -0.0036(4) -0.0056(5) -0.0043(4)
O6 0.0755(9) 0.0466(7) 0.0479(7) 0.0086(6) -0.0193(7) -0.0139(6)
N9 0.0329(6) 0.0464(7) 0.0380(7) -0.0192(6) 0.0052(5) -0.0126(5)
N10 0.0351(6) 0.0316(6) 0.0242(5) -0.0093(4) 0.0007(5) -0.0125(5)
N11 0.0315(6) 0.0350(6) 0.0263(6) -0.0110(5) 0.0009(5) -0.0119(5)
N12 0.0300(6) 0.0322(6) 0.0247(5) -0.0083(4) -0.0016(4) -0.0106(5)
C23 0.0426(8) 0.0426(8) 0.0340(8) 0.0010(6) -0.0093(6) -0.0175(7)
C24 0.0425(8) 0.0523(9) 0.0274(7) -0.0049(6) -0.0031(6) -0.0230(7)
C25 0.0355(7) 0.0432(8) 0.0309(7) -0.0127(6) 0.0008(6) -0.0154(6)
C26 0.0302(6) 0.0318(7) 0.0289(7) -0.0092(5) -0.0015(5) -0.0130(5)
C27 0.0375(7) 0.0286(7) 0.0351(8) -0.0121(6) -0.0019(6) -0.0072(6)
C28 0.0445(8) 0.0276(7) 0.0334(7) -0.0054(5) -0.0065(6) -0.0126(6)
C29 0.0405(8) 0.0330(7) 0.0275(7) -0.0097(5) -0.0003(6) -0.0193(6)
C30 0.0348(7) 0.0310(7) 0.0331(7) -0.0124(5) 0.0006(6) -0.0094(6)
C31 0.0288(6) 0.0294(6) 0.0311(7) -0.0049(5) -0.0045(5) -0.0102(5)
C32 0.0570(10) 0.0387(8) 0.0301(7) -0.0106(6) 0.0016(7) -0.0273(7)
C33 0.0321(7) 0.0460(8) 0.0346(8) -0.0171(6) 0.0026(6) -0.0151(6)
B1 0.0428(10) 0.0434(10) 0.0659(14) -0.0079(9) 0.0084(10) -0.0142(9)
F1 0.0550(7) 0.0891(9) 0.0875(10) -0.0151(7) -0.0003(6) -0.0359(7)
F2 0.067(2) 0.080(3) 0.167(5) -0.078(4) 0.044(3) -0.044(2)
F3 0.129(5) 0.317(14) 0.045(2) -0.002(5) 0.030(3) -0.041(7)
F4 0.054(3) 0.0408(19) 0.205(8) 0.006(3) -0.035(3) -0.0111(16)
F3A 0.213(9) 0.140(5) 0.136(8) -0.062(5) 0.088(7) 0.017(5)
F2A 0.076(4) 0.046(3) 0.268(11) 0.040(4) -0.054(5) -0.035(2)
F4A 0.082(4) 0.122(5) 0.158(7) 0.056(4) -0.060(4) -0.031(4)
N13 0.0756(13) 0.0583(10) 0.0664(12) -0.0005(9) -0.0137(10) -0.0161(9)
C34 0.108(2) 0.0522(12) 0.0852(18) 0.0005(11) -0.0349(15) -0.0278(13)
C35 0.0770(14) 0.0374(9) 0.0477(11) -0.0004(7) -0.0125(10) -0.0078(9)
N14 0.1081(18) 0.0547(12) 0.134(2) -0.0188(12) -0.0368(16) -0.0245(12)
C36 0.0860(16) 0.0558(12) 0.0652(14) -0.0020(10) -0.0084(12) -0.0204(11)
C37 0.0702(13) 0.0571(12) 0.0631(13) -0.0142(9) -0.0123(10) -0.0281(10)

_geom_special_details            
;
 All esds (except the esd in the dihedral angle between two l.s. planes)
 are estimated using the full covariance matrix.  The cell esds are taken
 into account individually in the estimation of esds in distances, angles
 and torsion angles; correlations between esds in cell parameters are only
 used when they are defined by crystal symmetry.  An approximate (isotropic)
 treatment of cell esds is used for estimating esds involving l.s. planes.
;
loop_
_geom_bond_atom_site_label_1
_geom_bond_atom_site_label_2
_geom_bond_distance
_geom_bond_site_symmetry_2
_geom_bond_publ_flag
Fe1 N4 2.2084(15) 2_576 ?
Fe1 N4 2.2084(15) . ?
Fe1 N8 2.1865(17) . ?
Fe1 N8 2.1865(17) 2_576 ?
Fe1 N12 2.1826(16) . ?
Fe1 N12 2.1826(16) 2_576 ?
O1 C1 1.374(2) . ?
O1 C9 1.3777(18) . ?
O2 C1 1.207(2) . ?
N1 N2 1.3288(18) . ?
N1 C11 1.319(2) . ?
N2 N3 1.3069(17) . ?
N2 C10 1.4603(19) . ?
N3 N4 1.3236(17) . ?
N4 C11 1.3463(18) . ?
C1 C2 1.448(2) . ?
C2 H2 0.9400 . ?
C2 C3 1.332(3) . ?
C3 H3 0.9400 . ?
C3 C4 1.439(2) . ?
C4 C5 1.399(2) . ?
C4 C9 1.396(2) . ?
C5 H5 0.9400 . ?
C5 C6 1.374(2) . ?
C6 H6 0.9400 . ?
C6 C7 1.405(2) . ?
C7 C8 1.388(2) . ?
C7 C10 1.505(2) . ?
C8 H8 0.9400 . ?
C8 C9 1.380(2) . ?
C10 H10A 0.9800 . ?
C10 H10B 0.9800 . ?
C11 H11 0.9400 . ?
O3 C12 1.378(2) . ?
O3 C20 1.3794(18) . ?
O4 C12 1.200(2) . ?
N5 N6 1.3308(18) . ?
N5 C22 1.321(2) . ?
N6 N7 1.3030(17) . ?
N6 C21 1.4679(19) . ?
N7 N8 1.3191(16) . ?
N8 C22 1.346(2) . ?
C12 C13 1.453(2) . ?
C13 H13 0.9400 . ?
C13 C14 1.335(2) . ?
C14 H14 0.9400 . ?
C14 C15 1.438(2) . ?
C15 C16 1.396(2) . ?
C15 C20 1.398(2) . ?
C16 H16 0.9400 . ?
C16 C17 1.382(3) . ?
C17 H17 0.9400 . ?
C17 C18 1.402(2) . ?
C18 C19 1.386(2) . ?
C18 C21 1.508(2) . ?
C19 H19 0.9400 . ?
C19 C20 1.383(2) . ?
C21 H21A 0.9800 . ?
C21 H21B 0.9800 . ?
C22 H22 0.9400 . ?
O5 C23 1.381(2) . ?
O5 C31 1.3785(18) . ?
O6 C23 1.205(2) . ?
N9 N10 1.3258(19) . ?
N9 C33 1.3218(19) . ?
N10 N11 1.3104(17) . ?
N10 C32 1.4721(18) . ?
N11 N12 1.3232(16) . ?
N12 C33 1.345(2) . ?
C23 C24 1.448(2) . ?
C24 H24 0.9400 . ?
C24 C25 1.338(2) . ?
C25 H25 0.9400 . ?
C25 C26 1.441(2) . ?
C26 C27 1.397(2) . ?
C26 C31 1.396(2) . ?
C27 H27 0.9400 . ?
C27 C28 1.375(2) . ?
C28 H28 0.9400 . ?
C28 C29 1.398(2) . ?
C29 C30 1.386(2) . ?
C29 C32 1.508(2) . ?
C30 H30 0.9400 . ?
C30 C31 1.383(2) . ?
C32 H32A 0.9800 . ?
C32 H32B 0.9800 . ?
C33 H33 0.9400 . ?
B1 F1 1.357(3) . ?
B1 F2 1.390(6) . ?
B1 F3 1.360(7) . ?
B1 F4 1.348(7) . ?
B1 F3A 1.276(8) . ?
B1 F2A 1.303(6) . ?
B1 F4A 1.352(8) . ?
N13 C35 1.129(3) . ?
C34 H34A 0.9700 . ?
C34 H34B 0.9700 . ?
C34 H34C 0.9700 . ?
C34 C35 1.453(3) . ?
N14 C37 1.136(3) . ?
C36 H36A 0.9700 . ?
C36 H36B 0.9700 . ?
C36 H36C 0.9700 . ?
C36 C37 1.442(3) . ?

loop_
_geom_angle_atom_site_label_1
_geom_angle_atom_site_label_2
_geom_angle_atom_site_label_3
_geom_angle
_geom_angle_site_symmetry_1
_geom_angle_site_symmetry_3
_geom_angle_publ_flag
N4 Fe1 N4 180.0 2_576 . ?
N8 Fe1 N4 90.25(6) 2_576 . ?
N8 Fe1 N4 90.25(6) . 2_576 ?
N8 Fe1 N4 89.75(6) . . ?
N8 Fe1 N4 89.75(6) 2_576 2_576 ?
N8 Fe1 N8 180.0 . 2_576 ?
N12 Fe1 N4 90.74(6) 2_576 . ?
N12 Fe1 N4 90.74(6) . 2_576 ?
N12 Fe1 N4 89.26(6) 2_576 2_576 ?
N12 Fe1 N4 89.26(6) . . ?
N12 Fe1 N8 87.18(6) . . ?
N12 Fe1 N8 92.83(6) . 2_576 ?
N12 Fe1 N8 87.17(6) 2_576 2_576 ?
N12 Fe1 N8 92.82(6) 2_576 . ?
N12 Fe1 N12 180.0 . 2_576 ?
C1 O1 C9 121.72(12) . . ?
C11 N1 N2 101.37(12) . . ?
N1 N2 C10 122.67(12) . . ?
N3 N2 N1 114.67(12) . . ?
N3 N2 C10 122.61(12) . . ?
N2 N3 N4 105.35(11) . . ?
N3 N4 Fe1 118.89(9) . . ?
N3 N4 C11 106.33(12) . . ?
C11 N4 Fe1 134.29(10) . . ?
O1 C1 C2 117.49(15) . . ?
O2 C1 O1 116.75(15) . . ?
O2 C1 C2 125.75(17) . . ?
C1 C2 H2 119.4 . . ?
C3 C2 C1 121.28(16) . . ?
C3 C2 H2 119.4 . . ?
C2 C3 H3 119.6 . . ?
C2 C3 C4 120.89(15) . . ?
C4 C3 H3 119.6 . . ?
C5 C4 C3 125.28(14) . . ?
C9 C4 C3 117.46(14) . . ?
C9 C4 C5 117.26(15) . . ?
C4 C5 H5 119.3 . . ?
C6 C5 C4 121.41(14) . . ?
C6 C5 H5 119.3 . . ?
C5 C6 H6 119.9 . . ?
C5 C6 C7 120.15(14) . . ?
C7 C6 H6 119.9 . . ?
C6 C7 C10 123.86(14) . . ?
C8 C7 C6 119.37(15) . . ?
C8 C7 C10 116.73(13) . . ?
C7 C8 H8 120.3 . . ?
C9 C8 C7 119.46(13) . . ?
C9 C8 H8 120.3 . . ?
O1 C9 C4 121.15(14) . . ?
O1 C9 C8 116.52(13) . . ?
C8 C9 C4 122.33(14) . . ?
N2 C10 C7 114.01(13) . . ?
N2 C10 H10A 108.8 . . ?
N2 C10 H10B 108.8 . . ?
C7 C10 H10A 108.8 . . ?
C7 C10 H10B 108.8 . . ?
H10A C10 H10B 107.6 . . ?
N1 C11 N4 112.27(13) . . ?
N1 C11 H11 123.9 . . ?
N4 C11 H11 123.9 . . ?
C12 O3 C20 121.60(12) . . ?
C22 N5 N6 101.55(12) . . ?
N5 N6 C21 123.55(12) . . ?
N7 N6 N5 114.29(12) . . ?
N7 N6 C21 122.15(12) . . ?
N6 N7 N8 105.80(11) . . ?
N7 N8 Fe1 122.68(9) . . ?
N7 N8 C22 106.40(12) . . ?
C22 N8 Fe1 130.92(10) . . ?
O3 C12 C13 117.01(14) . . ?
O4 C12 O3 116.87(15) . . ?
O4 C12 C13 126.12(16) . . ?
C12 C13 H13 119.0 . . ?
C14 C13 C12 122.09(16) . . ?
C14 C13 H13 119.0 . . ?
C13 C14 H14 120.1 . . ?
C13 C14 C15 119.89(15) . . ?
C15 C14 H14 120.1 . . ?
C16 C15 C14 123.92(14) . . ?
C16 C15 C20 117.91(15) . . ?
C20 C15 C14 118.18(14) . . ?
C15 C16 H16 119.8 . . ?
C17 C16 C15 120.40(14) . . ?
C17 C16 H16 119.8 . . ?
C16 C17 H17 119.7 . . ?
C16 C17 C18 120.59(15) . . ?
C18 C17 H17 119.7 . . ?
C17 C18 C21 120.14(14) . . ?
C19 C18 C17 119.82(15) . . ?
C19 C18 C21 120.04(14) . . ?
C18 C19 H19 120.6 . . ?
C20 C19 C18 118.81(14) . . ?
C20 C19 H19 120.6 . . ?
O3 C20 C15 121.08(14) . . ?
O3 C20 C19 116.48(13) . . ?
C19 C20 C15 122.44(14) . . ?
N6 C21 C18 110.94(13) . . ?
N6 C21 H21A 109.5 . . ?
N6 C21 H21B 109.5 . . ?
C18 C21 H21A 109.5 . . ?
C18 C21 H21B 109.5 . . ?
H21A C21 H21B 108.0 . . ?
N5 C22 N8 111.96(14) . . ?
N5 C22 H22 124.0 . . ?
N8 C22 H22 124.0 . . ?
C31 O5 C23 121.49(12) . . ?
C33 N9 N10 101.64(12) . . ?
N9 N10 C32 123.05(12) . . ?
N11 N10 N9 114.54(11) . . ?
N11 N10 C32 122.28(13) . . ?
N10 N11 N12 105.27(12) . . ?
N11 N12 Fe1 123.29(9) . . ?
N11 N12 C33 106.58(12) . . ?
C33 N12 Fe1 128.61(10) . . ?
O5 C23 C24 117.25(14) . . ?
O6 C23 O5 116.16(16) . . ?
O6 C23 C24 126.59(16) . . ?
C23 C24 H24 119.0 . . ?
C25 C24 C23 122.02(15) . . ?
C25 C24 H24 119.0 . . ?
C24 C25 H25 120.1 . . ?
C24 C25 C26 119.88(14) . . ?
C26 C25 H25 120.1 . . ?
C27 C26 C25 123.97(13) . . ?
C31 C26 C25 118.13(14) . . ?
C31 C26 C27 117.90(13) . . ?
C26 C27 H27 119.7 . . ?
C28 C27 C26 120.52(13) . . ?
C28 C27 H27 119.7 . . ?
C27 C28 H28 119.7 . . ?
C27 C28 C29 120.65(14) . . ?
C29 C28 H28 119.7 . . ?
C28 C29 C32 120.41(14) . . ?
C30 C29 C28 119.81(14) . . ?
C30 C29 C32 119.78(13) . . ?
C29 C30 H30 120.6 . . ?
C31 C30 C29 118.90(13) . . ?
C31 C30 H30 120.6 . . ?
O5 C31 C26 121.23(13) . . ?
O5 C31 C30 116.54(13) . . ?
C30 C31 C26 122.23(13) . . ?
N10 C32 C29 111.73(12) . . ?
N10 C32 H32A 109.3 . . ?
N10 C32 H32B 109.3 . . ?
C29 C32 H32A 109.3 . . ?
C29 C32 H32B 109.3 . . ?
H32A C32 H32B 107.9 . . ?
N9 C33 N12 111.96(14) . . ?
N9 C33 H33 124.0 . . ?
N12 C33 H33 124.0 . . ?
F1 B1 F2 105.6(3) . . ?
F1 B1 F3 102.9(5) . . ?
F3 B1 F2 113.1(7) . . ?
F4 B1 F1 119.2(4) . . ?
F4 B1 F2 108.8(5) . . ?
F4 B1 F3 107.4(5) . . ?
F3A B1 F1 113.3(7) . . ?
F3A B1 F2A 105.2(8) . . ?
F3A B1 F4A 107.1(5) . . ?
F2A B1 F1 116.0(4) . . ?
F2A B1 F4A 112.7(5) . . ?
F4A B1 F1 102.3(4) . . ?
H34A C34 H34B 109.5 . . ?
H34A C34 H34C 109.5 . . ?
H34B C34 H34C 109.5 . . ?
C35 C34 H34A 109.5 . . ?
C35 C34 H34B 109.5 . . ?
C35 C34 H34C 109.5 . . ?
N13 C35 C34 179.4(3) . . ?
H36A C36 H36B 109.5 . . ?
H36A C36 H36C 109.5 . . ?
H36B C36 H36C 109.5 . . ?
C37 C36 H36A 109.5 . . ?
C37 C36 H36B 109.5 . . ?
C37 C36 H36C 109.5 . . ?
N14 C37 C36 179.9(3) . . ?

loop_
_geom_torsion_atom_site_label_1
_geom_torsion_atom_site_label_2
_geom_torsion_atom_site_label_3
_geom_torsion_atom_site_label_4
_geom_torsion
_geom_torsion_site_symmetry_1
_geom_torsion_site_symmetry_2
_geom_torsion_site_symmetry_3
_geom_torsion_site_symmetry_4
_geom_torsion_publ_flag
Fe1 N4 C11 N1 171.24(10) . . . . ?
Fe1 N8 C22 N5 179.07(11) . . . . ?
Fe1 N12 C33 N9 165.36(10) . . . . ?
O1 C1 C2 C3 -1.0(3) . . . . ?
O2 C1 C2 C3 177.89(19) . . . . ?
N1 N2 N3 N4 0.08(16) . . . . ?
N1 N2 C10 C7 -104.43(17) . . . . ?
N2 N1 C11 N4 0.31(17) . . . . ?
N2 N3 N4 Fe1 -172.96(8) . . . . ?
N2 N3 N4 C11 0.12(15) . . . . ?
N3 N2 C10 C7 78.27(18) . . . . ?
N3 N4 C11 N1 -0.28(17) . . . . ?
C1 O1 C9 C4 0.4(2) . . . . ?
C1 O1 C9 C8 -179.96(13) . . . . ?
C1 C2 C3 C4 0.2(3) . . . . ?
C2 C3 C4 C5 -179.72(16) . . . . ?
C2 C3 C4 C9 0.9(2) . . . . ?
C3 C4 C5 C6 -178.57(15) . . . . ?
C3 C4 C9 O1 -1.2(2) . . . . ?
C3 C4 C9 C8 179.17(14) . . . . ?
C4 C5 C6 C7 -0.3(2) . . . . ?
C5 C4 C9 O1 179.36(13) . . . . ?
C5 C4 C9 C8 -0.3(2) . . . . ?
C5 C6 C7 C8 -0.9(2) . . . . ?
C5 C6 C7 C10 176.73(14) . . . . ?
C6 C7 C8 C9 1.4(2) . . . . ?
C6 C7 C10 N2 17.1(2) . . . . ?
C7 C8 C9 O1 179.49(12) . . . . ?
C7 C8 C9 C4 -0.8(2) . . . . ?
C8 C7 C10 N2 -165.20(13) . . . . ?
C9 O1 C1 O2 -178.29(15) . . . . ?
C9 O1 C1 C2 0.7(2) . . . . ?
C9 C4 C5 C6 0.8(2) . . . . ?
C10 N2 N3 N4 177.58(12) . . . . ?
C10 C7 C8 C9 -176.37(13) . . . . ?
C11 N1 N2 N3 -0.24(17) . . . . ?
C11 N1 N2 C10 -177.74(14) . . . . ?
O3 C12 C13 C14 -3.6(3) . . . . ?
O4 C12 C13 C14 175.81(18) . . . . ?
N5 N6 N7 N8 -0.31(16) . . . . ?
N5 N6 C21 C18 -87.85(18) . . . . ?
N6 N5 C22 N8 -0.35(19) . . . . ?
N6 N7 N8 Fe1 -178.93(9) . . . . ?
N6 N7 N8 C22 0.07(15) . . . . ?
N7 N6 C21 C18 91.41(17) . . . . ?
N7 N8 C22 N5 0.19(19) . . . . ?
C12 O3 C20 C15 -1.6(2) . . . . ?
C12 O3 C20 C19 177.75(13) . . . . ?
C12 C13 C14 C15 0.3(3) . . . . ?
C13 C14 C15 C16 -177.13(15) . . . . ?
C13 C14 C15 C20 2.4(2) . . . . ?
C14 C15 C16 C17 179.34(15) . . . . ?
C14 C15 C20 O3 -1.8(2) . . . . ?
C14 C15 C20 C19 178.83(14) . . . . ?
C15 C16 C17 C18 1.2(2) . . . . ?
C16 C15 C20 O3 177.75(13) . . . . ?
C16 C15 C20 C19 -1.6(2) . . . . ?
C16 C17 C18 C19 -0.4(2) . . . . ?
C16 C17 C18 C21 -179.99(14) . . . . ?
C17 C18 C19 C20 -1.3(2) . . . . ?
C17 C18 C21 N6 -75.73(18) . . . . ?
C18 C19 C20 O3 -177.03(12) . . . . ?
C18 C19 C20 C15 2.3(2) . . . . ?
C19 C18 C21 N6 104.73(15) . . . . ?
C20 O3 C12 O4 -175.24(15) . . . . ?
C20 O3 C12 C13 4.3(2) . . . . ?
C20 C15 C16 C17 -0.2(2) . . . . ?
C21 N6 N7 N8 -179.63(12) . . . . ?
C21 C18 C19 C20 178.26(13) . . . . ?
C22 N5 N6 N7 0.41(18) . . . . ?
C22 N5 N6 C21 179.72(14) . . . . ?
O5 C23 C24 C25 -0.7(2) . . . . ?
O6 C23 C24 C25 179.22(17) . . . . ?
N9 N10 N11 N12 0.32(16) . . . . ?
N9 N10 C32 C29 -52.97(19) . . . . ?
N10 N9 C33 N12 0.90(17) . . . . ?
N10 N11 N12 Fe1 -166.78(8) . . . . ?
N10 N11 N12 C33 0.27(15) . . . . ?
N11 N10 C32 C29 131.35(14) . . . . ?
N11 N12 C33 N9 -0.77(17) . . . . ?
C23 O5 C31 C26 -0.3(2) . . . . ?
C23 O5 C31 C30 179.89(13) . . . . ?
C23 C24 C25 C26 0.3(2) . . . . ?
C24 C25 C26 C27 -179.61(14) . . . . ?
C24 C25 C26 C31 0.2(2) . . . . ?
C25 C26 C27 C28 -179.87(14) . . . . ?
C25 C26 C31 O5 -0.2(2) . . . . ?
C25 C26 C31 C30 179.68(13) . . . . ?
C26 C27 C28 C29 0.2(2) . . . . ?
C27 C26 C31 O5 179.61(12) . . . . ?
C27 C26 C31 C30 -0.5(2) . . . . ?
C27 C28 C29 C30 -0.7(2) . . . . ?
C27 C28 C29 C32 178.25(14) . . . . ?
C28 C29 C30 C31 0.5(2) . . . . ?
C28 C29 C32 N10 115.90(16) . . . . ?
C29 C30 C31 O5 179.96(12) . . . . ?
C29 C30 C31 C26 0.1(2) . . . . ?
C30 C29 C32 N10 -65.16(19) . . . . ?
C31 O5 C23 O6 -179.25(14) . . . . ?
C31 O5 C23 C24 0.7(2) . . . . ?
C31 C26 C27 C28 0.4(2) . . . . ?
C32 N10 N11 N12 176.33(12) . . . . ?
C32 C29 C30 C31 -178.44(13) . . . . ?
C33 N9 N10 N11 -0.75(16) . . . . ?
C33 N9 N10 C32 -176.73(13) . . . . ?

_shelx_res_file                  
;
TITL 206b29_auto_a.res in P-1
    206b29_mo_01_250_00.res
    created by SHELXL-2018/3 at 13:55:26 on 19-Apr-2024
REM Old TITL 206b29_auto in P-1
REM SHELXT solution in P-1
REM R1 0.122, Rweak 0.007, Alpha 0.065, Orientation as input
REM Formula found by SHELXT: C86 B2 N14 O16 F4A Fe
CELL 0.71073 11.012 13.113 14.893 80.8 82.41 67.88
ZERR 1 0.006 0.007 0.008 0.04 0.04 0.03
LATT 1
SFAC C H B F Fe N O
UNIT 74 60 2 8 1 28 12

L.S. 10
PLAN  5
SIZE 0.061 0.26 0.323
TEMP -23(2)
CONF
BOND $H
list 4
MORE -1
fmap 2 53
acta
OMIT -4 60
REM <olex2.extras>
REM <HklSrc "%.\\206b29_Mo_01_250_00.hkl">
REM </olex2.extras>

WGHT    0.046600    0.425600
FVAR       2.77847   0.48357
FE1   5    0.000000    1.000000    0.500000    10.50000    0.02404    0.02218 =
         0.01889   -0.00364   -0.00172   -0.00749
O1    7   -0.142796    0.601145    1.065127    11.00000    0.04148    0.03474 =
         0.02943   -0.00122   -0.00235   -0.00555
O2    7   -0.141019    0.550226    1.213136    11.00000    0.06924    0.06240 =
         0.03268    0.00149   -0.00498   -0.00361
N1    6   -0.229857    0.789183    0.602624    11.00000    0.03596    0.03694 =
         0.04141    0.00484   -0.00910   -0.01847
N2    6   -0.140013    0.767705    0.661445    11.00000    0.03623    0.03188 =
         0.02920    0.00172   -0.00412   -0.01613
N3    6   -0.066785    0.828177    0.643021    11.00000    0.03940    0.03613 =
         0.02723    0.00227   -0.00542   -0.01955
N4    6   -0.109384    0.894328    0.567707    11.00000    0.03140    0.02910 =
         0.02485   -0.00134   -0.00220   -0.01303
C1    1   -0.188076    0.623021    1.153105    11.00000    0.04383    0.04838 =
         0.03265   -0.00515   -0.00259   -0.01282
C2    1   -0.285987    0.731370    1.165861    11.00000    0.04465    0.05449 =
         0.03761   -0.01410    0.00246   -0.01299
AFIX  43
H2    2   -0.319833    0.748234    1.225253    11.00000   -1.20000
AFIX   0
C3    1   -0.329030    0.807605    1.095088    11.00000    0.03487    0.03860 =
         0.05078   -0.01416    0.00064   -0.00847
AFIX  43
H3    2   -0.392429    0.877413    1.105291    11.00000   -1.20000
AFIX   0
C4    1   -0.279790    0.784563    1.003173    11.00000    0.02846    0.03132 =
         0.04236   -0.00572   -0.00349   -0.01087
C5    1   -0.318156    0.858933    0.924480    11.00000    0.03346    0.02892 =
         0.05176   -0.00256   -0.00605   -0.00694
AFIX  43
H5    2   -0.379540    0.930833    0.930195    11.00000   -1.20000
AFIX   0
C6    1   -0.268025    0.829112    0.839037    11.00000    0.03745    0.03081 =
         0.04306    0.00653   -0.00984   -0.01236
AFIX  43
H6    2   -0.295512    0.880371    0.787124    11.00000   -1.20000
AFIX   0
C7    1   -0.175744    0.722146    0.829076    11.00000    0.03183    0.03148 =
         0.03425    0.00195   -0.00387   -0.01642
C8    1   -0.134590    0.647750    0.906284    11.00000    0.03086    0.02752 =
         0.03506   -0.00087   -0.00263   -0.01023
AFIX  43
H8    2   -0.071465    0.576501    0.900673    11.00000   -1.20000
AFIX   0
C9    1   -0.187089    0.679210    0.991385    11.00000    0.02959    0.03029 =
         0.03301   -0.00002   -0.00470   -0.01200
C10   1   -0.120843    0.680268    0.738348    11.00000    0.05035    0.03003 =
         0.03261    0.00610   -0.00466   -0.01524
AFIX  23
H10A  2   -0.026444    0.637736    0.741003    11.00000   -1.20000
H10B  2   -0.162542    0.629638    0.727585    11.00000   -1.20000
AFIX   0
C11   1   -0.208221    0.869125    0.544975    11.00000    0.03462    0.03421 =
         0.03606    0.00313   -0.00835   -0.01515
AFIX  43
H11   2   -0.256308    0.904468    0.493858    11.00000   -1.20000
AFIX   0
O3    7    0.518860    0.636837    0.983103    11.00000    0.03605    0.03459 =
         0.03044   -0.00474   -0.00156   -0.00221
O4    7    0.568920    0.542905    1.117802    11.00000    0.06196    0.05425 =
         0.03813    0.00097   -0.00470    0.00301
N5    6    0.338641    0.737345    0.618062    11.00000    0.03857    0.02951 =
         0.05415   -0.00329   -0.01286   -0.00660
N6    6    0.348886    0.831438    0.631989    11.00000    0.02759    0.03091 =
         0.03153    0.00030   -0.00514   -0.00872
N7    6    0.254233    0.920741    0.601647    11.00000    0.02902    0.03061 =
         0.03022    0.00005   -0.00625   -0.00897
N8    6    0.176165    0.886167    0.564958    11.00000    0.02853    0.03016 =
         0.02772   -0.00254   -0.00562   -0.00767
C12   1    0.500960    0.627568    1.077002    11.00000    0.03816    0.04614 =
         0.03285   -0.00369   -0.00125   -0.01066
C13   1    0.402490    0.721436    1.117299    11.00000    0.03764    0.05406 =
         0.03420   -0.01169    0.00320   -0.00923
AFIX  43
H13   2    0.384460    0.715910    1.180992    11.00000   -1.20000
AFIX   0
C14   1    0.336771    0.815324    1.066729    11.00000    0.03147    0.04452 =
         0.04212   -0.01606    0.00232   -0.00964
AFIX  43
H14   2    0.273934    0.874750    1.094882    11.00000   -1.20000
AFIX   0
C15   1    0.362296    0.825364    0.969123    11.00000    0.02646    0.03394 =
         0.03940   -0.01032   -0.00238   -0.00971
C16   1    0.302680    0.921721    0.911143    11.00000    0.03373    0.03037 =
         0.05110   -0.01060   -0.00495   -0.00451
AFIX  43
H16   2    0.241186    0.984710    0.935626    11.00000   -1.20000
AFIX   0
C17   1    0.333522    0.925052    0.818006    11.00000    0.03791    0.03254 =
         0.04856   -0.00093   -0.01170   -0.00801
AFIX  43
H17   2    0.294059    0.990787    0.779691    11.00000   -1.20000
AFIX   0
C18   1    0.423149    0.831269    0.780128    11.00000    0.02657    0.03845 =
         0.03574   -0.00202   -0.00595   -0.01330
C19   1    0.482168    0.734463    0.836538    11.00000    0.02676    0.03410 =
         0.03475   -0.00737   -0.00391   -0.00722
AFIX  43
H19   2    0.541069    0.670602    0.811846    11.00000   -1.20000
AFIX   0
C20   1    0.452831    0.733525    0.929803    11.00000    0.02522    0.03036 =
         0.03539   -0.00374   -0.00474   -0.00819
C21   1    0.456110    0.835841    0.678392    11.00000    0.02819    0.04560 =
         0.03679    0.00128   -0.00672   -0.01553
AFIX  23
H21A  2    0.471662    0.904527    0.655297    11.00000   -1.20000
H21B  2    0.536957    0.773282    0.665055    11.00000   -1.20000
AFIX   0
C22   1    0.229460    0.774655    0.575566    11.00000    0.03885    0.02991 =
         0.04692   -0.00559   -0.01129   -0.00881
AFIX  43
H22   2    0.193280    0.728796    0.555158    11.00000   -1.20000
AFIX   0
O5    7   -0.018270    0.891509   -0.037797    11.00000    0.04242    0.03373 =
         0.03488   -0.00360   -0.00564   -0.00432
O6    7   -0.052085    0.988626   -0.172857    11.00000    0.07547    0.04659 =
         0.04785    0.00860   -0.01932   -0.01394
N9    6    0.195591    0.777717    0.296347    11.00000    0.03293    0.04643 =
         0.03800   -0.01922    0.00519   -0.01257
N10   6    0.074474    0.776929    0.308225    11.00000    0.03511    0.03158 =
         0.02423   -0.00931    0.00072   -0.01249
N11   6   -0.006210    0.847057    0.362342    11.00000    0.03149    0.03503 =
         0.02628   -0.01097    0.00091   -0.01187
N12   6    0.064462    0.898141    0.387854    11.00000    0.02996    0.03219 =
         0.02473   -0.00825   -0.00164   -0.01057
C23   1    0.006427    0.900193   -0.131518    11.00000    0.04259    0.04261 =
         0.03404    0.00100   -0.00927   -0.01750
C24   1    0.099353    0.803189   -0.170215    11.00000    0.04250    0.05232 =
         0.02743   -0.00491   -0.00310   -0.02295
AFIX  43
H24   2    0.117245    0.806605   -0.233882    11.00000   -1.20000
AFIX   0
C25   1    0.160568    0.708800   -0.118124    11.00000    0.03552    0.04322 =
         0.03094   -0.01267    0.00080   -0.01542
AFIX  43
H25   2    0.220713    0.647274   -0.145228    11.00000   -1.20000
AFIX   0
C26   1    0.134109    0.701660   -0.020415    11.00000    0.03017    0.03184 =
         0.02891   -0.00920   -0.00148   -0.01302
C27   1    0.193711    0.607033    0.039448    11.00000    0.03745    0.02856 =
         0.03506   -0.01211   -0.00190   -0.00722
AFIX  43
H27   2    0.255259    0.543145    0.016254    11.00000   -1.20000
AFIX   0
C28   1    0.163041    0.606649    0.131980    11.00000    0.04446    0.02760 =
         0.03343   -0.00536   -0.00648   -0.01260
AFIX  43
H28   2    0.204075    0.542549    0.171530    11.00000   -1.20000
AFIX   0
C29   1    0.071421    0.700649    0.167850    11.00000    0.04047    0.03296 =
         0.02750   -0.00970   -0.00027   -0.01934
C30   1    0.011806    0.795668    0.109783    11.00000    0.03479    0.03096 =
         0.03314   -0.01238    0.00057   -0.00939
AFIX  43
H30   2   -0.049416    0.859558    0.133168    11.00000   -1.20000
AFIX   0
C31   1    0.043883    0.794924    0.016881    11.00000    0.02880    0.02938 =
         0.03115   -0.00493   -0.00448   -0.01018
C32   1    0.035309    0.698671    0.269195    11.00000    0.05698    0.03870 =
         0.03012   -0.01059    0.00163   -0.02728
AFIX  23
H32A  2   -0.059916    0.717836    0.280891    11.00000   -1.20000
H32B  2    0.078601    0.623547    0.299312    11.00000   -1.20000
AFIX   0
C33   1    0.185893    0.855373    0.346528    11.00000    0.03210    0.04601 =
         0.03464   -0.01712    0.00262   -0.01513
AFIX  43
H33   2    0.255565    0.878020    0.352612    11.00000   -1.20000
AFIX   0

B1    3    0.513897    0.870357    0.372495    11.00000    0.04281    0.04343 =
         0.06588   -0.00792    0.00843   -0.01418
F1    4    0.641328    0.861408    0.354119    11.00000    0.05499    0.08910 =
         0.08746   -0.01509   -0.00029   -0.03594
PART 1
F2    4    0.506149    0.778309    0.342116    21.00000    0.06744    0.07955 =
         0.16668   -0.07755    0.04426   -0.04360
F3    4    0.496737    0.867526    0.464851    21.00000    0.12944    0.31742 =
         0.04466   -0.00219    0.02988   -0.04118
F4    4    0.418512    0.962114    0.337370    21.00000    0.05354    0.04082 =
         0.20516    0.00637   -0.03516   -0.01110
PART 2
F3A   4    0.457954    0.920239    0.442186   -21.00000    0.21251    0.14003 =
         0.13611   -0.06175    0.08823    0.01732
F2A   4    0.492832    0.777524    0.386740   -21.00000    0.07609    0.04610 =
         0.26759    0.03989   -0.05412   -0.03462
F4A   4    0.457021    0.936906    0.298622   -21.00000    0.08193    0.12161 =
         0.15824    0.05578   -0.05959   -0.03146

PART 0
N13   6    0.329540    0.462821    0.322038    11.00000    0.07564    0.05833 =
         0.06645   -0.00047   -0.01370   -0.01612
C34   1    0.506425    0.536494    0.350305    11.00000    0.10842    0.05224 =
         0.08524    0.00045   -0.03486   -0.02776
AFIX 137
H34A  2    0.563352    0.537690    0.294892    11.00000   -1.50000
H34B  2    0.558168    0.488302    0.398977    11.00000   -1.50000
H34C  2    0.464484    0.610968    0.367429    11.00000   -1.50000
AFIX   0
C35   1    0.406446    0.495322    0.334751    11.00000    0.07695    0.03744 =
         0.04771   -0.00045   -0.01250   -0.00784

N14   6    0.908246    0.391988    0.484515    11.00000    0.10808    0.05474 =
         0.13358   -0.01884   -0.03683   -0.02454
C36   1    0.787385    0.602951    0.449579    11.00000    0.08597    0.05584 =
         0.06524   -0.00204   -0.00835   -0.02042
AFIX 137
H36A  2    0.765165    0.620749    0.386629    11.00000   -1.50000
H36B  2    0.843984    0.641092    0.459256    11.00000   -1.50000
H36C  2    0.707581    0.626409    0.489729    11.00000   -1.50000
AFIX   0
C37   1    0.854923    0.484911    0.469089    11.00000    0.07017    0.05712 =
         0.06308   -0.01419   -0.01228   -0.02806
HKLF 4


REM  206b29_auto_a.res in P-1
REM wR2 = 0.1075, GooF = S = 1.058, Restrained GooF = 1.058 for all data
REM R1 = 0.0418 for 8900 Fo > 4sig(Fo) and 0.0555 for all 11164 data
REM 595 parameters refined using 0 restraints

END

WGHT      0.0466      0.4256

REM Highest difference peak  0.397,  deepest hole -0.362,  1-sigma level  0.044
Q1    1   0.4758  0.8523  0.2873  11.00000  0.05    0.40
Q2    1   0.4991  0.9371  0.4575  11.00000  0.05    0.39
Q3    1   0.4073  0.9407  0.4065  11.00000  0.05    0.30
Q4    1   0.0948  0.7472 -0.0001  11.00000  0.05    0.27
Q5    1   0.1536  0.7114 -0.0629  11.00000  0.05    0.26
;
_shelx_res_checksum              7955
_olex2_submission_special_instructions 'No special instructions were received'
_oxdiff_exptl_absorpt_empirical_details 
;
Empirical correction (ABSPACK) includes:
- Absorption correction using spherical harmonics
- Frame scaling
;
_oxdiff_exptl_absorpt_empirical_full_max 1.357
_oxdiff_exptl_absorpt_empirical_full_min 0.752
####################################################################### 
# 
# This file contains crystal structure data downloaded from the 
# Cambridge Structural Database (CSD) hosted by the Cambridge 
# Crystallographic Data Centre (CCDC).
# 
# Full information about CCDC data access policies and citation 
# guidelines are available at http://www.ccdc.cam.ac.uk/access/V1 
# 
# Audit and citation data items may have been added by the CCDC. 
# Please retain this information to preserve the provenance of 
# this file and to allow appropriate attribution of the data. 
# 
#######################################################################

data_206b46v_80
_database_code_depnum_ccdc_archive 'CCDC 2362574'
loop_
_audit_author_name
_audit_author_address
'Milosz Siczek'
;University of Wroclaw
Poland
;
_audit_update_record             
;
2024-06-13 deposited with the CCDC.	2025-03-25 downloaded from the CCDC.
;
_audit_creation_date             2024-04-19
_audit_creation_method           
;
Olex2 1.5
(compiled 2023.08.24 svn.re1ec1418 for OlexSys, GUI svn.r6817)
;
_shelx_SHELXL_version_number     2018/3
_chemical_name_common            ?
_chemical_name_systematic        ?
_chemical_formula_moiety         'C66 H48 Fe N24 O12, 2(B F4), 4(C2 H3 N)'
_chemical_formula_sum            'C74 H60 B2 F8 Fe N28 O12'
_chemical_formula_weight         1762.97
_chemical_melting_point          ?
_chemical_oxdiff_formula         C74H60B2F8FeN28O12
loop_
_atom_type_symbol
_atom_type_description
_atom_type_scat_dispersion_real
_atom_type_scat_dispersion_imag
_atom_type_scat_source
C C 0.0033 0.0016 'International Tables Vol C Tables 4.2.6.8 and 6.1.1.4'
H H 0.0000 0.0000 'International Tables Vol C Tables 4.2.6.8 and 6.1.1.4'
B B 0.0013 0.0007 'International Tables Vol C Tables 4.2.6.8 and 6.1.1.4'
F F 0.0171 0.0103 'International Tables Vol C Tables 4.2.6.8 and 6.1.1.4'
Fe Fe 0.3463 0.8444 'International Tables Vol C Tables 4.2.6.8 and 6.1.1.4'
N N 0.0061 0.0033 'International Tables Vol C Tables 4.2.6.8 and 6.1.1.4'
O O 0.0106 0.0060 'International Tables Vol C Tables 4.2.6.8 and 6.1.1.4'

_shelx_space_group_comment       
;
The symmetry employed for this shelxl refinement is uniquely defined
by the following loop, which should always be used as a source of
symmetry information in preference to the above space-group names.
They are only intended as comments.
;
_space_group_crystal_system      triclinic
_space_group_IT_number           2
_space_group_name_H-M_alt        'P -1'
_space_group_name_Hall           '-P 1'
loop_
_space_group_symop_operation_xyz
'x, y, z'
'-x, -y, -z'

_cell_length_a                   10.747(2)
_cell_length_b                   13.208(3)
_cell_length_c                   14.680(3)
_cell_angle_alpha                93.24(2)
_cell_angle_beta                 99.84(2)
_cell_angle_gamma                113.19(3)
_cell_volume                     1869.44(6)
_cell_formula_units_Z            1
_cell_measurement_reflns_used    24922
_cell_measurement_temperature    80(2)
_cell_measurement_theta_max      53.5130
_cell_measurement_theta_min      2.1000
_shelx_estimated_absorpt_T_max   0.978
_shelx_estimated_absorpt_T_min   0.859
_exptl_absorpt_coefficient_mu    0.306
_exptl_absorpt_correction_T_max  1.000
_exptl_absorpt_correction_T_min  0.615
_exptl_absorpt_correction_type   gaussian
_exptl_absorpt_process_details   
;
CrysAlisPro 1.171.42.49 (Rigaku Oxford Diffraction, 2022)
Numerical absorption correction based on gaussian integration over
a multifaceted crystal model
Empirical absorption correction using spherical harmonics,
implemented in SCALE3 ABSPACK scaling algorithm.
;
_exptl_absorpt_special_details   ?
_exptl_crystal_colour            colourless
_exptl_crystal_density_diffrn    1.566
_exptl_crystal_density_meas      ?
_exptl_crystal_density_method    ?
_exptl_crystal_description       plate
_exptl_crystal_F_000             904
loop_
_exptl_crystal_face_index_h
_exptl_crystal_face_index_k
_exptl_crystal_face_index_l
_exptl_crystal_face_perp_dist
-1 17 -2 0.2089
1 -17 2 0.2058
-14 2 2 0.1353
14 -2 -2 0.1646
0 0 -20 0.0627
0 -1 20 0.0046
0 0 1 0.0046

_exptl_crystal_size_max          0.511
_exptl_crystal_size_mid          0.312
_exptl_crystal_size_min          0.072
loop_
_exptl_oxdiff_crystal_face_indexfrac_h
_exptl_oxdiff_crystal_face_indexfrac_k
_exptl_oxdiff_crystal_face_indexfrac_l
_exptl_oxdiff_crystal_face_x
_exptl_oxdiff_crystal_face_y
_exptl_oxdiff_crystal_face_z
-0.7100 17.4383 -2.2745 0.2073 -0.4852 0.8495
0.8498 -17.4981 2.2610 -0.2104 0.4925 -0.8445
-14.4099 2.0267 1.9572 0.2629 -0.6418 -0.7204
14.3284 -1.6925 -1.9903 -0.2578 0.6297 0.7328
-0.2848 0.2852 -20.1531 -0.8760 -0.4775 -0.0678
-0.1425 -0.9600 20.3633 0.8778 0.4789 0.0091
-0.0080 -0.0006 0.9958 0.0437 0.0223 0.0028

_exptl_transmission_factor_max   ?
_exptl_transmission_factor_min   ?
_diffrn_reflns_av_R_equivalents  0.0257
_diffrn_reflns_av_unetI/netI     0.0319
_diffrn_reflns_Laue_measured_fraction_full 1.000
_diffrn_reflns_Laue_measured_fraction_max 0.971
_diffrn_reflns_limit_h_max       16
_diffrn_reflns_limit_h_min       -15
_diffrn_reflns_limit_k_max       19
_diffrn_reflns_limit_k_min       -19
_diffrn_reflns_limit_l_max       21
_diffrn_reflns_limit_l_min       -21
_diffrn_reflns_number            36399
_diffrn_reflns_point_group_measured_fraction_full 1.000
_diffrn_reflns_point_group_measured_fraction_max 0.971
_diffrn_reflns_theta_full        25.242
_diffrn_reflns_theta_max         31.999
_diffrn_reflns_theta_min         2.057
_diffrn_ambient_environment      N~2~
_diffrn_ambient_temperature      80(2)
_diffrn_detector                 'Hybrid Pixel Array Detector'
_diffrn_detector_area_resol_mean 10.0000
_diffrn_detector_type            'HyPix-Arc 150'
_diffrn_measured_fraction_theta_full 1.000
_diffrn_measured_fraction_theta_max 0.971
_diffrn_measurement_details      
;
List of Runs (angles in degrees, time in seconds):

  # Type    Start    End  Width  t~exp~   \w     \q     \k     \f   Frames
#--------------------------------------------------------------------------
  1  \w     13.00  39.00   0.50    0.70    --    0.05  60.00  14.80   52
  2  \w      0.00  26.00   0.50    0.70    --    0.05  88.00 122.26   52
  3  \w     15.00  40.00   0.50    0.70    --    0.05  50.00  89.09   50
  4  \w     -2.00  23.00   0.50    0.70    --    0.05  90.00-114.52   50
  5  \w    -43.00 -18.00   0.50    0.70    --    0.05 -42.00 149.08   50
  6  \w     13.00  38.00   0.50    0.70    --    0.05  61.00  93.37   50
  7  \w     15.00  41.00   0.50    0.70    --    0.05  52.00-135.47   52
  8  \w    -14.00  14.00   0.50    0.70    --   28.00 -46.00 146.81   56
  9  \w    -13.00  14.00   0.50    0.70    --   28.00 -46.00-136.35   54
 10  \w    -10.00  15.00   0.50    0.70    --   32.00 -47.00 -66.47   50
 11  \w    -11.00  14.00   0.50    0.70    --   32.00 -39.00 -13.99   50
 12  \w    -10.00  18.00   0.50    0.70    --   32.00 -47.00-104.49   56
 13  \w    -10.00  15.00   0.50    0.70    --   32.00 -48.00  33.70   50
 14  \w     -5.00  22.00   0.50    0.70    --   36.00 -47.00  56.41   54
 15  \w     -2.00  23.00   0.50    0.70    --   36.00 -57.00 -44.56   50
 16  \w     -5.00  20.00   0.50    0.70    --   36.00 -50.00-166.60   50
 17  \w     -1.00  24.00   0.50    0.70    --   40.00 -48.00  88.74   50
;
_diffrn_measurement_device       'four-circle diffractometer'
_diffrn_measurement_device_type  'XtaLAB Synergy R, DW system, HyPix-Arc 150'
_diffrn_measurement_method       '\w scans'
_diffrn_orient_matrix_type       
'CrysAlisPro convention (1999,Acta A55,543-557)'
_diffrn_orient_matrix_UB_11      -0.0098712000
_diffrn_orient_matrix_UB_12      0.0172082000
_diffrn_orient_matrix_UB_13      0.0438510000
_diffrn_orient_matrix_UB_21      0.0443871000
_diffrn_orient_matrix_UB_22      -0.0230498000
_diffrn_orient_matrix_UB_23      0.0227403000
_diffrn_orient_matrix_UB_31      0.0576775000
_diffrn_orient_matrix_UB_32      0.0514886000
_diffrn_orient_matrix_UB_33      0.0032762000
_diffrn_radiation_monochromator  mirror
_diffrn_radiation_probe          x-ray
_diffrn_radiation_type           'Mo K\a'
_diffrn_radiation_wavelength     0.71073
_diffrn_source                   'Rotating-anode X-ray tube'
_diffrn_source_type              'Rigaku (Mo) X-ray Source'
_reflns_Friedel_coverage         0.000
_reflns_Friedel_fraction_full    .
_reflns_Friedel_fraction_max     .
_reflns_number_gt                10619
_reflns_number_total             12575
_reflns_odcompleteness_completeness 99.93
_reflns_odcompleteness_iscentric 1
_reflns_odcompleteness_theta     26.32
_reflns_special_details          
;
 Reflections were merged by SHELXL according to the crystal
 class for the calculation of statistics and refinement.
 
 _reflns_Friedel_fraction is defined as the number of unique
 Friedel pairs measured divided by the number that would be
 possible theoretically, ignoring centric projections and
 systematic absences.
;
_reflns_threshold_expression     'I > 2\s(I)'
_computing_cell_refinement       'CrysAlisPro 1.171.42.49 (Rigaku OD, 2022)'
_computing_data_collection       'CrysAlisPro 1.171.42.49 (Rigaku OD, 2022)'
_computing_data_reduction        'CrysAlisPro 1.171.42.49 (Rigaku OD, 2022)'
_computing_molecular_graphics    'Olex2 1.5 (Dolomanov et al., 2009)'
_computing_publication_material  'Olex2 1.5 (Dolomanov et al., 2009)'
_computing_structure_refinement  'SHELXL 2018/3 (Sheldrick, 2015)'
_computing_structure_solution    ?
_refine_diff_density_max         0.472
_refine_diff_density_min         -0.304
_refine_diff_density_rms         0.063
_refine_ls_extinction_coef       .
_refine_ls_extinction_method     none
_refine_ls_goodness_of_fit_ref   1.036
_refine_ls_hydrogen_treatment    constr
_refine_ls_matrix_type           full
_refine_ls_number_parameters     567
_refine_ls_number_reflns         12575
_refine_ls_number_restraints     0
_refine_ls_R_factor_all          0.0463
_refine_ls_R_factor_gt           0.0371
_refine_ls_restrained_S_all      1.036
_refine_ls_shift/su_max          0.001
_refine_ls_shift/su_mean         0.000
_refine_ls_structure_factor_coef Fsqd
_refine_ls_weighting_details     
'w=1/[\s^2^(Fo^2^)+(0.0466P)^2^+0.5991P] where P=(Fo^2^+2Fc^2^)/3'
_refine_ls_weighting_scheme      calc
_refine_ls_wR_factor_gt          0.0922
_refine_ls_wR_factor_ref         0.0964
_refine_special_details          ?
_olex2_refinement_description    
;
1. Fixed Uiso
 At 1.2 times of:
  All C(H) groups, All C(H,H) groups
 At 1.5 times of:
  All C(H,H,H) groups
2.a Ternary CH refined with riding coordinates:
 C2(H2), C3(H3), C13(H13), C14(H14)
2.b Secondary CH2 refined with riding coordinates:
 C10(H10B,H10A), C21(H21B,H21A), C32(H32B,H32A)
2.c Aromatic/amide H refined with riding coordinates:
 C5(H5), C6(H6), C8(H8), C11(H11), C16(H16), C17(H17), C19(H19), C22(H22),
 C24(H24), C25(H25), C27(H27), C28(H28), C30(H30), C33(H33)
2.d Idealised Me refined as rotating group:
 C34(H34A,H34B,H34C), C36(H36C,H36B,H36A)
;
_atom_sites_solution_hydrogens   geom
_atom_sites_solution_primary     ?
_atom_sites_solution_secondary   ?
loop_
_atom_site_label
_atom_site_type_symbol
_atom_site_fract_x
_atom_site_fract_y
_atom_site_fract_z
_atom_site_U_iso_or_equiv
_atom_site_adp_type
_atom_site_occupancy
_atom_site_site_symmetry_order
_atom_site_calc_flag
_atom_site_refinement_flags_posn
_atom_site_refinement_flags_adp
_atom_site_refinement_flags_occupancy
_atom_site_disorder_assembly
_atom_site_disorder_group
Fe1 Fe 0.000000 1.000000 0.500000 0.00885(5) Uani 1 2 d S . P . .
O1 O 0.40503(9) 0.59632(7) -0.09021(6) 0.01696(16) Uani 1 1 d . . . . .
O2 O 0.32197(10) 0.55003(8) -0.24142(6) 0.02340(19) Uani 1 1 d . . . . .
N1 N 0.56915(10) 0.77679(8) 0.37895(7) 0.01642(18) Uani 1 1 d . . . . .
N2 N 0.64641(10) 0.75739(8) 0.32399(6) 0.01417(17) Uani 1 1 d . . . . .
N3 N 0.77811(10) 0.82454(8) 0.34696(6) 0.01407(17) Uani 1 1 d . . . . .
N4 N 0.79082(9) 0.89196(8) 0.42165(6) 0.01258(16) Uani 1 1 d . . . . .
C1 C 0.34309(12) 0.61470(10) -0.17348(8) 0.0160(2) Uani 1 1 d . . . . .
C2 C 0.30198(12) 0.71093(9) -0.17282(7) 0.01437(19) Uani 1 1 d . . . . .
H2 H 0.296103 0.735584 -0.235976 0.017 Uiso 1 1 calc R U . . .
C3 C 0.38694(12) 0.81279(9) -0.09649(7) 0.01395(19) Uani 1 1 d . . . . .
H3 H 0.444903 0.880801 -0.121206 0.017 Uiso 1 1 calc R U . . .
C4 C 0.46466(11) 0.78425(9) -0.01435(7) 0.01290(19) Uani 1 1 d . . . . .
C5 C 0.53097(11) 0.85953(9) 0.06760(8) 0.01398(19) Uani 1 1 d . . . . .
H5 H 0.545328 0.935120 0.066411 0.017 Uiso 1 1 calc R U . . .
C6 C 0.57647(11) 0.82705(9) 0.15066(8) 0.01464(19) Uani 1 1 d . . . . .
H6 H 0.620865 0.879809 0.205386 0.018 Uiso 1 1 calc R U . . .
C7 C 0.55642(11) 0.71625(9) 0.15307(7) 0.01403(19) Uani 1 1 d . . . . .
C8 C 0.50069(11) 0.64175(9) 0.07086(8) 0.01424(19) Uani 1 1 d . . . . .
H8 H 0.492700 0.567511 0.070839 0.017 Uiso 1 1 calc R U . . .
C9 C 0.45686(11) 0.67698(9) -0.01113(7) 0.01334(19) Uani 1 1 d . . . . .
C10 C 0.58976(13) 0.67174(10) 0.24273(8) 0.0183(2) Uani 1 1 d . . . . .
H10B H 0.504365 0.611401 0.252528 0.022 Uiso 1 1 calc R U . . .
H10A H 0.657482 0.639567 0.236583 0.022 Uiso 1 1 calc R U . . .
C11 C 0.66267(11) 0.86174(9) 0.43983(8) 0.01492(19) Uani 1 1 d . . . . .
H11 H 0.642259 0.896965 0.489935 0.018 Uiso 1 1 calc R U . . .
O3 O 0.14723(8) 0.61652(6) 0.01313(5) 0.01382(15) Uani 1 1 d . . . . .
O4 O 0.07403(9) 0.50435(7) -0.11951(6) 0.01780(16) Uani 1 1 d . . . . .
N5 N 0.09286(10) 0.73800(8) 0.37423(7) 0.01521(17) Uani 1 1 d . . . . .
N6 N 0.19707(9) 0.83259(8) 0.36698(6) 0.01176(16) Uani 1 1 d . . . . .
N7 N 0.19154(9) 0.92254(8) 0.40476(6) 0.01260(16) Uani 1 1 d . . . . .
N8 N 0.07770(9) 0.88749(8) 0.43916(6) 0.01253(16) Uani 1 1 d . . . . .
C12 C 0.12423(11) 0.59893(9) -0.08169(7) 0.01330(19) Uani 1 1 d . . . . .
C13 C 0.16743(12) 0.69588(9) -0.13556(7) 0.01374(19) Uani 1 1 d . . . . .
H13 H 0.090149 0.691758 -0.186536 0.016 Uiso 1 1 calc R U . . .
C14 C 0.24406(11) 0.81275(9) -0.07860(7) 0.01336(19) Uani 1 1 d . . . . .
H14 H 0.220421 0.869559 -0.110779 0.016 Uiso 1 1 calc R U . . .
C15 C 0.23176(11) 0.81903(9) 0.02118(7) 0.01274(18) Uani 1 1 d . . . . .
C16 C 0.27387(12) 0.91976(9) 0.07821(7) 0.01459(19) Uani 1 1 d . . . . .
H16 H 0.288798 0.985761 0.050565 0.018 Uiso 1 1 calc R U . . .
C17 C 0.29444(12) 0.92527(9) 0.17506(8) 0.01448(19) Uani 1 1 d . . . . .
H17 H 0.324346 0.994732 0.212878 0.017 Uiso 1 1 calc R U . . .
C18 C 0.27104(11) 0.82865(9) 0.21635(7) 0.01272(19) Uani 1 1 d . . . . .
C19 C 0.21755(11) 0.72609(9) 0.16018(7) 0.01274(18) Uani 1 1 d . . . . .
H19 H 0.195009 0.659215 0.187365 0.015 Uiso 1 1 calc R U . . .
C20 C 0.19767(11) 0.72314(9) 0.06366(7) 0.01188(18) Uani 1 1 d . . . . .
C21 C 0.30943(11) 0.83560(9) 0.32120(7) 0.01351(19) Uani 1 1 d . . . . .
H21B H 0.333800 0.772756 0.336488 0.016 Uiso 1 1 calc R U . . .
H21A H 0.392221 0.905431 0.346038 0.016 Uiso 1 1 calc R U . . .
C22 C 0.02029(11) 0.77543(9) 0.42033(8) 0.01463(19) Uani 1 1 d . . . . .
H22 H -0.062415 0.728882 0.438060 0.018 Uiso 1 1 calc R U . . .
O5 O -0.13794(9) 0.91976(7) 1.03304(6) 0.01879(17) Uani 1 1 d . . . . .
O6 O -0.07259(11) 1.02544(8) 1.16924(6) 0.0258(2) Uani 1 1 d . . . . .
N9 N -0.04100(10) 0.76206(8) 0.69655(7) 0.01511(17) Uani 1 1 d . . . . .
N10 N -0.15828(9) 0.77705(8) 0.68539(6) 0.01242(16) Uani 1 1 d . . . . .
N11 N -0.16106(10) 0.85482(8) 0.63462(6) 0.01283(16) Uani 1 1 d . . . . .
N12 N -0.03898(9) 0.89508(8) 0.61044(6) 0.01232(16) Uani 1 1 d . . . . .
C23 C -0.09005(12) 0.93720(11) 1.12875(8) 0.0185(2) Uani 1 1 d . . . . .
C24 C -0.06656(12) 0.84788(11) 1.17121(8) 0.0192(2) Uani 1 1 d . . . . .
H24 H -0.029732 0.858723 1.236364 0.023 Uiso 1 1 calc R U . . .
C25 C -0.09550(12) 0.75051(11) 1.12082(8) 0.0179(2) Uani 1 1 d . . . . .
H25 H -0.082088 0.692572 1.150730 0.021 Uiso 1 1 calc R U . . .
C26 C -0.14711(11) 0.73345(10) 1.02101(8) 0.0153(2) Uani 1 1 d . . . . .
C27 C -0.17764(13) 0.63537(10) 0.96302(8) 0.0186(2) Uani 1 1 d . . . . .
H27 H -0.167856 0.574187 0.989400 0.022 Uiso 1 1 calc R U . . .
C28 C -0.22202(12) 0.62666(10) 0.86744(8) 0.0175(2) Uani 1 1 d . . . . .
H28 H -0.242263 0.559767 0.828587 0.021 Uiso 1 1 calc R U . . .
C29 C -0.23707(11) 0.71634(9) 0.82806(7) 0.01383(19) Uani 1 1 d . . . . .
C30 C -0.21000(12) 0.81389(10) 0.88451(7) 0.0156(2) Uani 1 1 d . . . . .
H30 H -0.221948 0.874411 0.858279 0.019 Uiso 1 1 calc R U . . .
C31 C -0.16499(11) 0.82093(9) 0.98032(7) 0.01450(19) Uani 1 1 d . . . . .
C32 C -0.27787(11) 0.70941(9) 0.72345(7) 0.01451(19) Uani 1 1 d . . . . .
H32B H -0.314431 0.631002 0.694515 0.017 Uiso 1 1 calc R U . . .
H32A H -0.352089 0.736086 0.708075 0.017 Uiso 1 1 calc R U . . .
C33 C 0.03229(12) 0.83832(10) 0.64932(7) 0.01452(19) Uani 1 1 d . . . . .
H33 H 0.123903 0.851480 0.643495 0.017 Uiso 1 1 calc R U . . .
B1 B 0.39492(13) 0.85915(11) 0.62709(9) 0.0173(2) Uani 1 1 d . . . . .
F1 F 0.48833(8) 0.82749(6) 0.68378(5) 0.02282(15) Uani 1 1 d . . . . .
F2 F 0.26519(7) 0.76870(6) 0.60322(5) 0.02254(15) Uani 1 1 d . . . . .
F3 F 0.44171(10) 0.89190(10) 0.54765(7) 0.0457(3) Uani 1 1 d . . . . .
F4 F 0.38040(9) 0.94509(7) 0.67709(8) 0.0370(2) Uani 1 1 d . . . . .
N13 N 0.22991(13) 0.53642(10) 0.31871(8) 0.0265(2) Uani 1 1 d . . . . .
C34 C -0.00947(16) 0.47734(12) 0.36447(10) 0.0286(3) Uani 1 1 d . . . . .
H34A H -0.074883 0.487904 0.314713 0.043 Uiso 1 1 calc R U . . .
H34B H 0.000783 0.523082 0.422516 0.043 Uiso 1 1 calc R U . . .
H34C H -0.044449 0.398873 0.373710 0.043 Uiso 1 1 calc R U . . .
C35 C 0.12457(15) 0.51032(10) 0.33841(8) 0.0225(2) Uani 1 1 d . . . . .
N14 N 0.27408(13) 0.38080(10) 0.51647(8) 0.0270(2) Uani 1 1 d . . . . .
C36 C 0.39043(15) 0.59679(11) 0.54384(10) 0.0266(3) Uani 1 1 d . . . . .
H36C H 0.330178 0.626104 0.507192 0.040 Uiso 1 1 calc R U . . .
H36B H 0.479536 0.622741 0.524514 0.040 Uiso 1 1 calc R U . . .
H36A H 0.405516 0.622985 0.610259 0.040 Uiso 1 1 calc R U . . .
C37 C 0.32511(13) 0.47574(11) 0.52830(8) 0.0199(2) Uani 1 1 d . . . . .

loop_
_atom_site_aniso_label
_atom_site_aniso_U_11
_atom_site_aniso_U_22
_atom_site_aniso_U_33
_atom_site_aniso_U_23
_atom_site_aniso_U_13
_atom_site_aniso_U_12
Fe1 0.00943(9) 0.01086(10) 0.00751(9) 0.00200(7) 0.00208(7) 0.00524(7)
O1 0.0234(4) 0.0162(4) 0.0127(3) -0.0018(3) 0.0006(3) 0.0114(3)
O2 0.0357(5) 0.0232(4) 0.0150(4) -0.0019(3) 0.0042(3) 0.0171(4)
N1 0.0130(4) 0.0172(4) 0.0187(4) 0.0020(4) 0.0019(3) 0.0065(3)
N2 0.0132(4) 0.0143(4) 0.0138(4) 0.0011(3) -0.0010(3) 0.0060(3)
N3 0.0132(4) 0.0166(4) 0.0114(4) 0.0009(3) 0.0002(3) 0.0061(3)
N4 0.0124(4) 0.0145(4) 0.0108(4) 0.0014(3) 0.0017(3) 0.0058(3)
C1 0.0198(5) 0.0171(5) 0.0128(4) 0.0025(4) 0.0050(4) 0.0086(4)
C2 0.0197(5) 0.0146(5) 0.0101(4) 0.0022(4) 0.0041(4) 0.0079(4)
C3 0.0180(5) 0.0121(5) 0.0116(4) 0.0031(4) 0.0051(4) 0.0050(4)
C4 0.0120(4) 0.0135(5) 0.0135(4) 0.0026(4) 0.0049(4) 0.0047(4)
C5 0.0132(5) 0.0117(5) 0.0160(5) 0.0022(4) 0.0039(4) 0.0038(4)
C6 0.0134(5) 0.0141(5) 0.0145(4) 0.0001(4) 0.0011(4) 0.0045(4)
C7 0.0122(4) 0.0147(5) 0.0142(4) 0.0004(4) -0.0001(4) 0.0058(4)
C8 0.0141(5) 0.0136(5) 0.0159(5) 0.0005(4) 0.0011(4) 0.0077(4)
C9 0.0122(4) 0.0139(5) 0.0134(4) -0.0013(4) 0.0026(4) 0.0054(4)
C10 0.0223(5) 0.0144(5) 0.0153(5) -0.0016(4) -0.0045(4) 0.0083(4)
C11 0.0123(5) 0.0168(5) 0.0164(5) 0.0025(4) 0.0030(4) 0.0067(4)
O3 0.0185(4) 0.0115(3) 0.0104(3) 0.0011(3) 0.0029(3) 0.0050(3)
O4 0.0213(4) 0.0146(4) 0.0144(4) 0.0008(3) 0.0028(3) 0.0047(3)
N5 0.0151(4) 0.0134(4) 0.0182(4) 0.0023(3) 0.0062(3) 0.0058(3)
N6 0.0130(4) 0.0125(4) 0.0113(4) 0.0015(3) 0.0032(3) 0.0066(3)
N7 0.0133(4) 0.0150(4) 0.0114(4) 0.0011(3) 0.0037(3) 0.0074(3)
N8 0.0133(4) 0.0150(4) 0.0119(4) 0.0025(3) 0.0040(3) 0.0079(3)
C12 0.0137(5) 0.0148(5) 0.0119(4) 0.0027(4) 0.0026(4) 0.0063(4)
C13 0.0178(5) 0.0139(5) 0.0105(4) 0.0025(4) 0.0018(4) 0.0079(4)
C14 0.0181(5) 0.0125(5) 0.0113(4) 0.0035(4) 0.0033(4) 0.0078(4)
C15 0.0141(5) 0.0138(5) 0.0123(4) 0.0027(4) 0.0032(4) 0.0075(4)
C16 0.0181(5) 0.0139(5) 0.0142(4) 0.0029(4) 0.0044(4) 0.0085(4)
C17 0.0168(5) 0.0141(5) 0.0143(4) 0.0004(4) 0.0042(4) 0.0080(4)
C18 0.0120(4) 0.0164(5) 0.0114(4) 0.0012(4) 0.0042(3) 0.0070(4)
C19 0.0133(4) 0.0146(5) 0.0116(4) 0.0028(4) 0.0042(3) 0.0063(4)
C20 0.0120(4) 0.0119(4) 0.0119(4) 0.0003(3) 0.0027(3) 0.0053(4)
C21 0.0123(4) 0.0187(5) 0.0115(4) 0.0008(4) 0.0040(3) 0.0079(4)
C22 0.0149(5) 0.0151(5) 0.0162(5) 0.0034(4) 0.0060(4) 0.0073(4)
O5 0.0271(4) 0.0199(4) 0.0123(3) 0.0017(3) 0.0035(3) 0.0129(3)
O6 0.0331(5) 0.0260(5) 0.0177(4) -0.0016(4) 0.0038(4) 0.0127(4)
N9 0.0164(4) 0.0183(4) 0.0143(4) 0.0043(3) 0.0037(3) 0.0104(4)
N10 0.0141(4) 0.0141(4) 0.0107(4) 0.0034(3) 0.0030(3) 0.0071(3)
N11 0.0146(4) 0.0148(4) 0.0110(4) 0.0043(3) 0.0039(3) 0.0072(3)
N12 0.0132(4) 0.0148(4) 0.0109(4) 0.0034(3) 0.0040(3) 0.0070(3)
C23 0.0174(5) 0.0252(6) 0.0132(5) 0.0009(4) 0.0037(4) 0.0090(4)
C24 0.0175(5) 0.0295(6) 0.0127(5) 0.0044(4) 0.0031(4) 0.0118(5)
C25 0.0167(5) 0.0267(6) 0.0137(5) 0.0072(4) 0.0037(4) 0.0117(4)
C26 0.0149(5) 0.0206(5) 0.0132(4) 0.0057(4) 0.0043(4) 0.0091(4)
C27 0.0242(6) 0.0185(5) 0.0165(5) 0.0075(4) 0.0055(4) 0.0110(4)
C28 0.0218(5) 0.0162(5) 0.0155(5) 0.0042(4) 0.0053(4) 0.0081(4)
C29 0.0136(5) 0.0162(5) 0.0122(4) 0.0043(4) 0.0046(4) 0.0055(4)
C30 0.0198(5) 0.0176(5) 0.0129(4) 0.0053(4) 0.0049(4) 0.0102(4)
C31 0.0159(5) 0.0164(5) 0.0131(4) 0.0024(4) 0.0048(4) 0.0079(4)
C32 0.0142(5) 0.0158(5) 0.0121(4) 0.0036(4) 0.0034(4) 0.0042(4)
C33 0.0156(5) 0.0186(5) 0.0126(4) 0.0042(4) 0.0034(4) 0.0099(4)
B1 0.0147(5) 0.0190(6) 0.0204(6) 0.0067(5) 0.0063(4) 0.0077(5)
F1 0.0190(3) 0.0246(4) 0.0250(4) 0.0030(3) 0.0002(3) 0.0110(3)
F2 0.0153(3) 0.0216(4) 0.0289(4) -0.0004(3) 0.0028(3) 0.0070(3)
F3 0.0341(5) 0.0779(8) 0.0374(5) 0.0375(5) 0.0224(4) 0.0258(5)
F4 0.0250(4) 0.0225(4) 0.0623(6) -0.0083(4) 0.0046(4) 0.0123(3)
N13 0.0342(6) 0.0216(5) 0.0232(5) 0.0015(4) 0.0032(5) 0.0122(5)
C34 0.0335(7) 0.0203(6) 0.0296(7) 0.0013(5) 0.0071(6) 0.0087(5)
C35 0.0338(7) 0.0168(5) 0.0157(5) 0.0003(4) -0.0001(5) 0.0115(5)
N14 0.0291(6) 0.0226(5) 0.0283(6) 0.0056(4) 0.0094(5) 0.0079(5)
C36 0.0308(7) 0.0211(6) 0.0235(6) -0.0009(5) 0.0032(5) 0.0076(5)
C37 0.0197(5) 0.0243(6) 0.0167(5) 0.0034(4) 0.0049(4) 0.0095(5)

_geom_special_details            
;
 All esds (except the esd in the dihedral angle between two l.s. planes)
 are estimated using the full covariance matrix.  The cell esds are taken
 into account individually in the estimation of esds in distances, angles
 and torsion angles; correlations between esds in cell parameters are only
 used when they are defined by crystal symmetry.  An approximate (isotropic)
 treatment of cell esds is used for estimating esds involving l.s. planes.
;
loop_
_geom_bond_atom_site_label_1
_geom_bond_atom_site_label_2
_geom_bond_distance
_geom_bond_site_symmetry_2
_geom_bond_publ_flag
Fe1 N4 2.1949(13) 2_676 ?
Fe1 N4 2.1949(13) 1_455 ?
Fe1 N8 2.1876(10) 2_576 ?
Fe1 N8 2.1876(10) . ?
Fe1 N12 2.1802(10) . ?
Fe1 N12 2.1802(10) 2_576 ?
O1 C1 1.3708(14) . ?
O1 C9 1.4017(13) . ?
O2 C1 1.2041(14) . ?
N1 N2 1.3339(14) . ?
N1 C11 1.3264(16) . ?
N2 N3 1.3107(14) . ?
N2 C10 1.4595(15) . ?
N3 N4 1.3253(13) . ?
N4 C11 1.3535(14) . ?
C1 C2 1.5010(16) . ?
C2 H2 1.0000 . ?
C2 C3 1.5529(16) . ?
C2 C13 1.5767(16) . ?
C3 H3 1.0000 . ?
C3 C4 1.4996(16) . ?
C3 C14 1.6013(16) . ?
C4 C5 1.3991(16) . ?
C4 C9 1.3899(16) . ?
C5 H5 0.9500 . ?
C5 C6 1.3895(16) . ?
C6 H6 0.9500 . ?
C6 C7 1.3962(16) . ?
C7 C8 1.3921(15) . ?
C7 C10 1.5161(16) . ?
C8 H8 0.9500 . ?
C8 C9 1.3889(15) . ?
C10 H10B 0.9900 . ?
C10 H10A 0.9900 . ?
C11 H11 0.9500 . ?
O3 C12 1.3613(13) . ?
O3 C20 1.4036(13) . ?
O4 C12 1.2035(14) . ?
N5 N6 1.3343(14) . ?
N5 C22 1.3255(14) . ?
N6 N7 1.3096(13) . ?
N6 C21 1.4676(13) . ?
N7 N8 1.3257(13) . ?
N8 C22 1.3505(15) . ?
C12 C13 1.5009(15) . ?
C13 H13 1.0000 . ?
C13 C14 1.5419(16) . ?
C14 H14 1.0000 . ?
C14 C15 1.4937(15) . ?
C15 C16 1.3950(15) . ?
C15 C20 1.3889(15) . ?
C16 H16 0.9500 . ?
C16 C17 1.3941(15) . ?
C17 H17 0.9500 . ?
C17 C18 1.3950(16) . ?
C18 C19 1.3942(16) . ?
C18 C21 1.5116(15) . ?
C19 H19 0.9500 . ?
C19 C20 1.3924(14) . ?
C21 H21B 0.9900 . ?
C21 H21A 0.9900 . ?
C22 H22 0.9500 . ?
O5 C23 1.3839(14) . ?
O5 C31 1.3775(14) . ?
O6 C23 1.2075(16) . ?
N9 N10 1.3358(13) . ?
N9 C33 1.3253(15) . ?
N10 N11 1.3094(13) . ?
N10 C32 1.4696(15) . ?
N11 N12 1.3271(13) . ?
N12 C33 1.3512(14) . ?
C23 C24 1.4519(18) . ?
C24 H24 0.9500 . ?
C24 C25 1.3404(18) . ?
C25 H25 0.9500 . ?
C25 C26 1.4463(16) . ?
C26 C27 1.3984(17) . ?
C26 C31 1.3936(16) . ?
C27 H27 0.9500 . ?
C27 C28 1.3854(16) . ?
C28 H28 0.9500 . ?
C28 C29 1.3999(16) . ?
C29 C30 1.3904(16) . ?
C29 C32 1.5104(15) . ?
C30 H30 0.9500 . ?
C30 C31 1.3922(15) . ?
C32 H32B 0.9900 . ?
C32 H32A 0.9900 . ?
C33 H33 0.9500 . ?
B1 F1 1.3998(15) . ?
B1 F2 1.4028(16) . ?
B1 F3 1.3733(16) . ?
B1 F4 1.3914(16) . ?
N13 C35 1.1402(19) . ?
C34 H34A 0.9800 . ?
C34 H34B 0.9800 . ?
C34 H34C 0.9800 . ?
C34 C35 1.457(2) . ?
N14 C37 1.1422(18) . ?
C36 H36C 0.9800 . ?
C36 H36B 0.9800 . ?
C36 H36A 0.9800 . ?
C36 C37 1.4564(19) . ?

loop_
_geom_angle_atom_site_label_1
_geom_angle_atom_site_label_2
_geom_angle_atom_site_label_3
_geom_angle
_geom_angle_site_symmetry_1
_geom_angle_site_symmetry_3
_geom_angle_publ_flag
N4 Fe1 N4 180.0 2_676 1_455 ?
N8 Fe1 N4 89.08(4) . 1_455 ?
N8 Fe1 N4 89.08(4) 2_576 2_676 ?
N8 Fe1 N4 90.92(4) 2_576 1_455 ?
N8 Fe1 N4 90.92(4) . 2_676 ?
N8 Fe1 N8 180.0 2_576 . ?
N12 Fe1 N4 92.08(4) 2_576 1_455 ?
N12 Fe1 N4 92.08(4) . 2_676 ?
N12 Fe1 N4 87.92(4) 2_576 2_676 ?
N12 Fe1 N4 87.92(4) . 1_455 ?
N12 Fe1 N8 92.92(4) . 2_576 ?
N12 Fe1 N8 87.08(4) . . ?
N12 Fe1 N8 92.92(4) 2_576 . ?
N12 Fe1 N8 87.08(4) 2_576 2_576 ?
N12 Fe1 N12 180.00(3) . 2_576 ?
C1 O1 C9 121.34(9) . . ?
C11 N1 N2 101.86(9) . . ?
N1 N2 C10 123.40(10) . . ?
N3 N2 N1 114.37(9) . . ?
N3 N2 C10 122.19(10) . . ?
N2 N3 N4 105.49(9) . . ?
N3 N4 Fe1 118.31(7) . 1_655 ?
N3 N4 C11 106.73(9) . . ?
C11 N4 Fe1 133.87(8) . 1_655 ?
O1 C1 C2 117.89(9) . . ?
O2 C1 O1 117.20(11) . . ?
O2 C1 C2 124.86(11) . . ?
C1 C2 H2 110.2 . . ?
C1 C2 C3 118.06(10) . . ?
C1 C2 C13 117.30(9) . . ?
C3 C2 H2 110.2 . . ?
C3 C2 C13 89.41(8) . . ?
C13 C2 H2 110.2 . . ?
C2 C3 H3 113.8 . . ?
C2 C3 C14 88.58(8) . . ?
C4 C3 C2 112.30(9) . . ?
C4 C3 H3 113.8 . . ?
C4 C3 C14 112.23(8) . . ?
C14 C3 H3 113.8 . . ?
C5 C4 C3 121.27(10) . . ?
C9 C4 C3 121.29(10) . . ?
C9 C4 C5 116.77(10) . . ?
C4 C5 H5 119.0 . . ?
C6 C5 C4 121.97(10) . . ?
C6 C5 H5 119.0 . . ?
C5 C6 H6 120.3 . . ?
C5 C6 C7 119.48(10) . . ?
C7 C6 H6 120.3 . . ?
C6 C7 C10 122.67(10) . . ?
C8 C7 C6 119.56(10) . . ?
C8 C7 C10 117.75(10) . . ?
C7 C8 H8 120.3 . . ?
C9 C8 C7 119.38(10) . . ?
C9 C8 H8 120.3 . . ?
C4 C9 O1 122.71(10) . . ?
C8 C9 O1 114.86(10) . . ?
C8 C9 C4 122.43(10) . . ?
N2 C10 C7 112.59(10) . . ?
N2 C10 H10B 109.1 . . ?
N2 C10 H10A 109.1 . . ?
C7 C10 H10B 109.1 . . ?
C7 C10 H10A 109.1 . . ?
H10B C10 H10A 107.8 . . ?
N1 C11 N4 111.55(10) . . ?
N1 C11 H11 124.2 . . ?
N4 C11 H11 124.2 . . ?
C12 O3 C20 122.48(9) . . ?
C22 N5 N6 101.44(9) . . ?
N5 N6 C21 122.78(9) . . ?
N7 N6 N5 114.50(9) . . ?
N7 N6 C21 122.71(9) . . ?
N6 N7 N8 105.57(9) . . ?
N7 N8 Fe1 123.20(7) . . ?
N7 N8 C22 106.39(9) . . ?
C22 N8 Fe1 130.13(8) . . ?
O3 C12 C13 120.05(9) . . ?
O4 C12 O3 117.96(10) . . ?
O4 C12 C13 121.92(10) . . ?
C2 C13 H13 112.1 . . ?
C12 C13 C2 111.83(9) . . ?
C12 C13 H13 112.1 . . ?
C12 C13 C14 117.08(9) . . ?
C14 C13 C2 89.87(9) . . ?
C14 C13 H13 112.1 . . ?
C3 C14 H14 111.8 . . ?
C13 C14 C3 88.90(8) . . ?
C13 C14 H14 111.8 . . ?
C15 C14 C3 115.43(9) . . ?
C15 C14 C13 115.14(9) . . ?
C15 C14 H14 111.8 . . ?
C16 C15 C14 122.61(10) . . ?
C20 C15 C14 119.14(10) . . ?
C20 C15 C16 117.48(10) . . ?
C15 C16 H16 119.4 . . ?
C17 C16 C15 121.16(10) . . ?
C17 C16 H16 119.4 . . ?
C16 C17 H17 120.0 . . ?
C16 C17 C18 119.91(10) . . ?
C18 C17 H17 120.0 . . ?
C17 C18 C21 120.18(10) . . ?
C19 C18 C17 119.63(10) . . ?
C19 C18 C21 120.14(10) . . ?
C18 C19 H19 120.5 . . ?
C20 C19 C18 119.02(10) . . ?
C20 C19 H19 120.5 . . ?
C15 C20 O3 122.73(9) . . ?
C15 C20 C19 122.32(10) . . ?
C19 C20 O3 114.88(9) . . ?
N6 C21 C18 112.61(9) . . ?
N6 C21 H21B 109.1 . . ?
N6 C21 H21A 109.1 . . ?
C18 C21 H21B 109.1 . . ?
C18 C21 H21A 109.1 . . ?
H21B C21 H21A 107.8 . . ?
N5 C22 N8 112.09(10) . . ?
N5 C22 H22 124.0 . . ?
N8 C22 H22 124.0 . . ?
C31 O5 C23 121.47(10) . . ?
C33 N9 N10 101.45(9) . . ?
N9 N10 C32 123.31(9) . . ?
N11 N10 N9 114.73(9) . . ?
N11 N10 C32 121.92(9) . . ?
N10 N11 N12 105.20(9) . . ?
N11 N12 Fe1 121.78(7) . . ?
N11 N12 C33 106.75(9) . . ?
C33 N12 Fe1 129.65(7) . . ?
O5 C23 C24 117.26(10) . . ?
O6 C23 O5 116.64(11) . . ?
O6 C23 C24 126.10(11) . . ?
C23 C24 H24 119.2 . . ?
C25 C24 C23 121.68(11) . . ?
C25 C24 H24 119.2 . . ?
C24 C25 H25 119.9 . . ?
C24 C25 C26 120.15(11) . . ?
C26 C25 H25 119.9 . . ?
C27 C26 C25 123.90(11) . . ?
C31 C26 C25 117.80(11) . . ?
C31 C26 C27 118.29(10) . . ?
C26 C27 H27 119.7 . . ?
C28 C27 C26 120.58(11) . . ?
C28 C27 H27 119.7 . . ?
C27 C28 H28 120.0 . . ?
C27 C28 C29 120.06(11) . . ?
C29 C28 H28 120.0 . . ?
C28 C29 C32 120.18(10) . . ?
C30 C29 C28 120.39(10) . . ?
C30 C29 C32 119.39(10) . . ?
C29 C30 H30 120.7 . . ?
C29 C30 C31 118.54(10) . . ?
C31 C30 H30 120.7 . . ?
O5 C31 C26 121.58(10) . . ?
O5 C31 C30 116.29(10) . . ?
C30 C31 C26 122.13(11) . . ?
N10 C32 C29 110.67(9) . . ?
N10 C32 H32B 109.5 . . ?
N10 C32 H32A 109.5 . . ?
C29 C32 H32B 109.5 . . ?
C29 C32 H32A 109.5 . . ?
H32B C32 H32A 108.1 . . ?
N9 C33 N12 111.86(10) . . ?
N9 C33 H33 124.1 . . ?
N12 C33 H33 124.1 . . ?
F1 B1 F2 109.10(10) . . ?
F3 B1 F1 109.90(10) . . ?
F3 B1 F2 109.81(11) . . ?
F3 B1 F4 110.81(12) . . ?
F4 B1 F1 109.01(11) . . ?
F4 B1 F2 108.16(10) . . ?
H34A C34 H34B 109.5 . . ?
H34A C34 H34C 109.5 . . ?
H34B C34 H34C 109.5 . . ?
C35 C34 H34A 109.5 . . ?
C35 C34 H34B 109.5 . . ?
C35 C34 H34C 109.5 . . ?
N13 C35 C34 179.49(15) . . ?
H36C C36 H36B 109.5 . . ?
H36C C36 H36A 109.5 . . ?
H36B C36 H36A 109.5 . . ?
C37 C36 H36C 109.5 . . ?
C37 C36 H36B 109.5 . . ?
C37 C36 H36A 109.5 . . ?
N14 C37 C36 179.73(16) . . ?

loop_
_geom_torsion_atom_site_label_1
_geom_torsion_atom_site_label_2
_geom_torsion_atom_site_label_3
_geom_torsion_atom_site_label_4
_geom_torsion
_geom_torsion_site_symmetry_1
_geom_torsion_site_symmetry_2
_geom_torsion_site_symmetry_3
_geom_torsion_site_symmetry_4
_geom_torsion_publ_flag
Fe1 N4 C11 N1 -167.21(8) 1_655 . . . ?
Fe1 N8 C22 N5 173.32(7) . . . . ?
Fe1 N12 C33 N9 -163.71(7) . . . . ?
O1 C1 C2 C3 28.57(15) . . . . ?
O1 C1 C2 C13 -76.62(13) . . . . ?
O2 C1 C2 C3 -153.81(12) . . . . ?
O2 C1 C2 C13 101.00(14) . . . . ?
N1 N2 N3 N4 0.62(12) . . . . ?
N1 N2 C10 C7 93.79(13) . . . . ?
N2 N1 C11 N4 0.14(12) . . . . ?
N2 N3 N4 Fe1 169.25(7) . . . 1_655 ?
N2 N3 N4 C11 -0.49(12) . . . . ?
N3 N2 C10 C7 -83.78(13) . . . . ?
N3 N4 C11 N1 0.22(13) . . . . ?
C1 O1 C9 C4 -8.13(16) . . . . ?
C1 O1 C9 C8 172.20(10) . . . . ?
C1 C2 C3 C4 -20.76(13) . . . . ?
C1 C2 C3 C14 -134.28(10) . . . . ?
C1 C2 C13 C12 16.15(13) . . . . ?
C1 C2 C13 C14 135.45(10) . . . . ?
C2 C3 C4 C5 -170.52(10) . . . . ?
C2 C3 C4 C9 -0.13(14) . . . . ?
C2 C3 C14 C13 13.64(8) . . . . ?
C2 C3 C14 C15 131.12(10) . . . . ?
C2 C13 C14 C3 -13.42(8) . . . . ?
C2 C13 C14 C15 -131.16(9) . . . . ?
C3 C2 C13 C12 -105.46(9) . . . . ?
C3 C2 C13 C14 13.85(8) . . . . ?
C3 C4 C5 C6 165.38(10) . . . . ?
C3 C4 C9 O1 15.31(16) . . . . ?
C3 C4 C9 C8 -165.05(10) . . . . ?
C3 C14 C15 C16 89.71(13) . . . . ?
C3 C14 C15 C20 -79.98(13) . . . . ?
C4 C3 C14 C13 -99.94(10) . . . . ?
C4 C3 C14 C15 17.54(13) . . . . ?
C4 C5 C6 C7 0.27(16) . . . . ?
C5 C4 C9 O1 -173.88(10) . . . . ?
C5 C4 C9 C8 5.76(16) . . . . ?
C5 C6 C7 C8 4.80(16) . . . . ?
C5 C6 C7 C10 -173.67(10) . . . . ?
C6 C7 C8 C9 -4.51(16) . . . . ?
C6 C7 C10 N2 -1.03(16) . . . . ?
C7 C8 C9 O1 178.77(10) . . . . ?
C7 C8 C9 C4 -0.90(16) . . . . ?
C8 C7 C10 N2 -179.53(10) . . . . ?
C9 O1 C1 O2 168.09(11) . . . . ?
C9 O1 C1 C2 -14.11(15) . . . . ?
C9 C4 C5 C6 -5.43(16) . . . . ?
C10 N2 N3 N4 178.39(9) . . . . ?
C10 C7 C8 C9 174.04(10) . . . . ?
C11 N1 N2 N3 -0.47(12) . . . . ?
C11 N1 N2 C10 -178.22(10) . . . . ?
O3 C12 C13 C2 104.74(11) . . . . ?
O3 C12 C13 C14 3.09(15) . . . . ?
O4 C12 C13 C2 -72.22(14) . . . . ?
O4 C12 C13 C14 -173.88(10) . . . . ?
N5 N6 N7 N8 -0.21(12) . . . . ?
N5 N6 C21 C18 82.88(13) . . . . ?
N6 N5 C22 N8 0.54(12) . . . . ?
N6 N7 N8 Fe1 -174.01(6) . . . . ?
N6 N7 N8 C22 0.52(11) . . . . ?
N7 N6 C21 C18 -97.71(12) . . . . ?
N7 N8 C22 N5 -0.69(12) . . . . ?
C12 O3 C20 C15 -1.90(15) . . . . ?
C12 O3 C20 C19 -178.86(9) . . . . ?
C12 C13 C14 C3 101.19(10) . . . . ?
C12 C13 C14 C15 -16.55(14) . . . . ?
C13 C2 C3 C4 100.18(9) . . . . ?
C13 C2 C3 C14 -13.33(8) . . . . ?
C13 C14 C15 C16 -168.76(10) . . . . ?
C13 C14 C15 C20 21.54(14) . . . . ?
C14 C3 C4 C5 -72.55(13) . . . . ?
C14 C3 C4 C9 97.84(12) . . . . ?
C14 C15 C16 C17 -163.51(10) . . . . ?
C14 C15 C20 O3 -13.11(15) . . . . ?
C14 C15 C20 C19 163.62(10) . . . . ?
C15 C16 C17 C18 -0.86(17) . . . . ?
C16 C15 C20 O3 176.66(10) . . . . ?
C16 C15 C20 C19 -6.60(16) . . . . ?
C16 C17 C18 C19 -4.66(16) . . . . ?
C16 C17 C18 C21 172.61(10) . . . . ?
C17 C18 C19 C20 4.45(16) . . . . ?
C17 C18 C21 N6 88.57(13) . . . . ?
C18 C19 C20 O3 178.25(9) . . . . ?
C18 C19 C20 C15 1.28(16) . . . . ?
C19 C18 C21 N6 -94.17(12) . . . . ?
C20 O3 C12 O4 -176.17(10) . . . . ?
C20 O3 C12 C13 6.74(15) . . . . ?
C20 C15 C16 C17 6.35(16) . . . . ?
C21 N6 N7 N8 -179.67(9) . . . . ?
C21 C18 C19 C20 -172.82(9) . . . . ?
C22 N5 N6 N7 -0.20(12) . . . . ?
C22 N5 N6 C21 179.26(9) . . . . ?
O5 C23 C24 C25 -2.82(17) . . . . ?
O6 C23 C24 C25 176.65(12) . . . . ?
N9 N10 N11 N12 -0.31(12) . . . . ?
N9 N10 C32 C29 57.86(13) . . . . ?
N10 N9 C33 N12 -0.95(12) . . . . ?
N10 N11 N12 Fe1 165.72(7) . . . . ?
N10 N11 N12 C33 -0.30(11) . . . . ?
N11 N10 C32 C29 -124.62(11) . . . . ?
N11 N12 C33 N9 0.83(12) . . . . ?
C23 O5 C31 C26 0.84(16) . . . . ?
C23 O5 C31 C30 -178.71(10) . . . . ?
C23 C24 C25 C26 2.15(18) . . . . ?
C24 C25 C26 C27 178.87(11) . . . . ?
C24 C25 C26 C31 0.04(17) . . . . ?
C25 C26 C27 C28 -177.65(11) . . . . ?
C25 C26 C31 O5 -1.55(16) . . . . ?
C25 C26 C31 C30 177.97(11) . . . . ?
C26 C27 C28 C29 -0.18(18) . . . . ?
C27 C26 C31 O5 179.55(10) . . . . ?
C27 C26 C31 C30 -0.92(17) . . . . ?
C27 C28 C29 C30 -1.11(17) . . . . ?
C27 C28 C29 C32 176.65(11) . . . . ?
C28 C29 C30 C31 1.35(17) . . . . ?
C28 C29 C32 N10 -105.47(12) . . . . ?
C29 C30 C31 O5 179.22(10) . . . . ?
C29 C30 C31 C26 -0.33(17) . . . . ?
C30 C29 C32 N10 72.31(13) . . . . ?
C31 O5 C23 O6 -178.22(11) . . . . ?
C31 O5 C23 C24 1.29(16) . . . . ?
C31 C26 C27 C28 1.17(17) . . . . ?
C32 N10 N11 N12 -178.03(9) . . . . ?
C32 C29 C30 C31 -176.42(10) . . . . ?
C33 N9 N10 N11 0.78(12) . . . . ?
C33 N9 N10 C32 178.46(9) . . . . ?

_shelx_res_file                  
;
TITL
    206b46v_80.res
    created by SHELXL-2018/3 at 13:24:10 on 19-Apr-2024
REM Old TITL MTK206b31v2_auto in P-1
REM SHELXT solution in P-1
REM R1 0.107, Rweak 0.012, Alpha 0.047, Orientation as input
REM Formula found by SHELXT: C84 N22 O10 F8 Fe
CELL 0.71073 10.747 13.208 14.68 93.24 99.84 113.19
ZERR 1 0.002 0.003 0.003 0.02 0.02 0.03
LATT 1
SFAC C H B F Fe N O
UNIT 74 60 2 8 1 28 12

L.S. 10
PLAN  15
SIZE 0.072 0.312 0.511
TEMP -193(2)
CONF
MORE -1
BOND $H
fmap 2
acta
OMIT -4 64
REM <olex2.extras>
REM <HklSrc "%.\\206b46V_80.hkl">
REM </olex2.extras>

WGHT    0.046600    0.599100
FVAR       3.79442
FE1   5    0.000000    1.000000    0.500000    10.50000    0.00943    0.01086 =
         0.00751    0.00200    0.00208    0.00524
O1    7    0.405027    0.596324   -0.090207    11.00000    0.02338    0.01623 =
         0.01268   -0.00184    0.00059    0.01136
O2    7    0.321973    0.550026   -0.241425    11.00000    0.03570    0.02323 =
         0.01504   -0.00194    0.00415    0.01707
N1    6    0.569148    0.776786    0.378951    11.00000    0.01299    0.01723 =
         0.01872    0.00197    0.00190    0.00650
N2    6    0.646409    0.757392    0.323989    11.00000    0.01319    0.01428 =
         0.01379    0.00110   -0.00104    0.00602
N3    6    0.778106    0.824545    0.346964    11.00000    0.01316    0.01658 =
         0.01143    0.00090    0.00025    0.00609
N4    6    0.790818    0.891962    0.421651    11.00000    0.01243    0.01448 =
         0.01077    0.00140    0.00167    0.00582
C1    1    0.343087    0.614703   -0.173481    11.00000    0.01977    0.01714 =
         0.01284    0.00247    0.00497    0.00862
C2    1    0.301983    0.710930   -0.172816    11.00000    0.01969    0.01461 =
         0.01011    0.00225    0.00413    0.00791
AFIX  13
H2    2    0.296103    0.735584   -0.235976    11.00000   -1.20000
AFIX   0
C3    1    0.386945    0.812786   -0.096493    11.00000    0.01798    0.01213 =
         0.01157    0.00309    0.00510    0.00498
AFIX  13
H3    2    0.444903    0.880801   -0.121206    11.00000   -1.20000
AFIX   0
C4    1    0.464657    0.784247   -0.014349    11.00000    0.01205    0.01353 =
         0.01352    0.00261    0.00493    0.00466
C5    1    0.530973    0.859529    0.067596    11.00000    0.01325    0.01173 =
         0.01604    0.00215    0.00390    0.00381
AFIX  43
H5    2    0.545328    0.935120    0.066411    11.00000   -1.20000
AFIX   0
C6    1    0.576468    0.827045    0.150663    11.00000    0.01335    0.01408 =
         0.01446    0.00007    0.00110    0.00450
AFIX  43
H6    2    0.620865    0.879809    0.205386    11.00000   -1.20000
AFIX   0
C7    1    0.556421    0.716246    0.153073    11.00000    0.01220    0.01465 =
         0.01420    0.00040   -0.00007    0.00578
C8    1    0.500686    0.641749    0.070862    11.00000    0.01407    0.01363 =
         0.01593    0.00050    0.00108    0.00768
AFIX  43
H8    2    0.492700    0.567511    0.070839    11.00000   -1.20000
AFIX   0
C9    1    0.456863    0.676982   -0.011127    11.00000    0.01219    0.01395 =
         0.01344   -0.00128    0.00263    0.00535
C10   1    0.589761    0.671740    0.242735    11.00000    0.02233    0.01436 =
         0.01527   -0.00159   -0.00453    0.00833
AFIX  23
H10B  2    0.504365    0.611401    0.252528    11.00000   -1.20000
H10A  2    0.657482    0.639567    0.236583    11.00000   -1.20000
AFIX   0
C11   1    0.662671    0.861736    0.439829    11.00000    0.01229    0.01682 =
         0.01635    0.00252    0.00300    0.00668
AFIX  43
H11   2    0.642259    0.896965    0.489935    11.00000   -1.20000
AFIX   0
O3    7    0.147226    0.616525    0.013129    11.00000    0.01847    0.01149 =
         0.01035    0.00112    0.00292    0.00504
O4    7    0.074034    0.504352   -0.119507    11.00000    0.02132    0.01461 =
         0.01441    0.00085    0.00281    0.00474
N5    6    0.092859    0.737998    0.374230    11.00000    0.01506    0.01341 =
         0.01823    0.00231    0.00623    0.00582
N6    6    0.197072    0.832586    0.366980    11.00000    0.01301    0.01252 =
         0.01134    0.00155    0.00324    0.00663
N7    6    0.191536    0.922535    0.404764    11.00000    0.01329    0.01501 =
         0.01140    0.00106    0.00366    0.00744
N8    6    0.077696    0.887486    0.439160    11.00000    0.01334    0.01496 =
         0.01194    0.00253    0.00400    0.00794
C12   1    0.124233    0.598934   -0.081687    11.00000    0.01370    0.01479 =
         0.01187    0.00267    0.00256    0.00625
C13   1    0.167429    0.695883   -0.135564    11.00000    0.01784    0.01386 =
         0.01053    0.00252    0.00182    0.00790
AFIX  13
H13   2    0.090149    0.691758   -0.186536    11.00000   -1.20000
AFIX   0
C14   1    0.244063    0.812745   -0.078601    11.00000    0.01806    0.01250 =
         0.01135    0.00347    0.00328    0.00784
AFIX  13
H14   2    0.220421    0.869559   -0.110779    11.00000   -1.20000
AFIX   0
C15   1    0.231759    0.819032    0.021182    11.00000    0.01411    0.01378 =
         0.01231    0.00272    0.00318    0.00750
C16   1    0.273870    0.919758    0.078210    11.00000    0.01805    0.01385 =
         0.01422    0.00286    0.00442    0.00845
AFIX  43
H16   2    0.288798    0.985761    0.050565    11.00000   -1.20000
AFIX   0
C17   1    0.294436    0.925269    0.175056    11.00000    0.01677    0.01413 =
         0.01431    0.00045    0.00420    0.00802
AFIX  43
H17   2    0.324346    0.994732    0.212878    11.00000   -1.20000
AFIX   0
C18   1    0.271038    0.828654    0.216351    11.00000    0.01204    0.01638 =
         0.01144    0.00117    0.00418    0.00701
C19   1    0.217553    0.726091    0.160183    11.00000    0.01331    0.01459 =
         0.01158    0.00278    0.00415    0.00629
AFIX  43
H19   2    0.195009    0.659215    0.187365    11.00000   -1.20000
AFIX   0
C20   1    0.197670    0.723137    0.063656    11.00000    0.01204    0.01192 =
         0.01192    0.00029    0.00274    0.00527
C21   1    0.309428    0.835600    0.321203    11.00000    0.01229    0.01866 =
         0.01152    0.00083    0.00402    0.00791
AFIX  23
H21B  2    0.333800    0.772756    0.336488    11.00000   -1.20000
H21A  2    0.392221    0.905431    0.346038    11.00000   -1.20000
AFIX   0
C22   1    0.020292    0.775429    0.420334    11.00000    0.01489    0.01512 =
         0.01617    0.00343    0.00597    0.00726
AFIX  43
H22   2   -0.062415    0.728882    0.438060    11.00000   -1.20000
AFIX   0
O5    7   -0.137942    0.919759    1.033036    11.00000    0.02706    0.01987 =
         0.01227    0.00167    0.00350    0.01289
O6    7   -0.072593    1.025443    1.169235    11.00000    0.03307    0.02595 =
         0.01766   -0.00160    0.00381    0.01270
N9    6   -0.041005    0.762057    0.696551    11.00000    0.01636    0.01833 =
         0.01430    0.00432    0.00370    0.01044
N10   6   -0.158285    0.777051    0.685390    11.00000    0.01410    0.01410 =
         0.01072    0.00335    0.00299    0.00715
N11   6   -0.161058    0.854821    0.634625    11.00000    0.01464    0.01476 =
         0.01097    0.00434    0.00386    0.00718
N12   6   -0.038977    0.895084    0.610443    11.00000    0.01323    0.01484 =
         0.01088    0.00338    0.00403    0.00701
C23   1   -0.090046    0.937204    1.128750    11.00000    0.01735    0.02519 =
         0.01319    0.00092    0.00366    0.00905
C24   1   -0.066556    0.847882    1.171208    11.00000    0.01747    0.02950 =
         0.01270    0.00444    0.00307    0.01175
AFIX  43
H24   2   -0.029732    0.858723    1.236364    11.00000   -1.20000
AFIX   0
C25   1   -0.095503    0.750511    1.120815    11.00000    0.01675    0.02671 =
         0.01372    0.00716    0.00374    0.01174
AFIX  43
H25   2   -0.082088    0.692572    1.150730    11.00000   -1.20000
AFIX   0
C26   1   -0.147110    0.733453    1.021007    11.00000    0.01485    0.02058 =
         0.01317    0.00574    0.00430    0.00907
C27   1   -0.177638    0.635374    0.963020    11.00000    0.02417    0.01851 =
         0.01649    0.00755    0.00554    0.01099
AFIX  43
H27   2   -0.167856    0.574187    0.989400    11.00000   -1.20000
AFIX   0
C28   1   -0.222022    0.626659    0.867440    11.00000    0.02181    0.01619 =
         0.01554    0.00425    0.00528    0.00806
AFIX  43
H28   2   -0.242263    0.559767    0.828587    11.00000   -1.20000
AFIX   0
C29   1   -0.237071    0.716339    0.828065    11.00000    0.01359    0.01617 =
         0.01220    0.00433    0.00458    0.00555
C30   1   -0.209996    0.813891    0.884512    11.00000    0.01984    0.01762 =
         0.01292    0.00534    0.00495    0.01023
AFIX  43
H30   2   -0.221948    0.874411    0.858279    11.00000   -1.20000
AFIX   0
C31   1   -0.164986    0.820927    0.980322    11.00000    0.01586    0.01644 =
         0.01313    0.00238    0.00476    0.00789
C32   1   -0.277870    0.709410    0.723454    11.00000    0.01417    0.01576 =
         0.01215    0.00363    0.00340    0.00416
AFIX  23
H32B  2   -0.314431    0.631002    0.694515    11.00000   -1.20000
H32A  2   -0.352089    0.736086    0.708075    11.00000   -1.20000
AFIX   0
C33   1    0.032291    0.838316    0.649318    11.00000    0.01559    0.01857 =
         0.01260    0.00423    0.00345    0.00985
AFIX  43
H33   2    0.123903    0.851480    0.643495    11.00000   -1.20000
AFIX   0

B1    3    0.394924    0.859152    0.627087    11.00000    0.01469    0.01896 =
         0.02039    0.00673    0.00633    0.00765
F1    4    0.488327    0.827489    0.683778    11.00000    0.01899    0.02465 =
         0.02502    0.00302    0.00016    0.01102
F2    4    0.265192    0.768696    0.603216    11.00000    0.01530    0.02161 =
         0.02892   -0.00037    0.00277    0.00697
F3    4    0.441705    0.891898    0.547649    11.00000    0.03406    0.07791 =
         0.03736    0.03747    0.02240    0.02583
F4    4    0.380404    0.945090    0.677090    11.00000    0.02501    0.02249 =
         0.06227   -0.00827    0.00459    0.01230
N13   6    0.229914    0.536422    0.318707    11.00000    0.03418    0.02162 =
         0.02321    0.00154    0.00317    0.01225
C34   1   -0.009474    0.477345    0.364473    11.00000    0.03355    0.02031 =
         0.02955    0.00134    0.00709    0.00868
AFIX 137
H34A  2   -0.074883    0.487904    0.314713    11.00000   -1.50000
H34B  2    0.000783    0.523082    0.422516    11.00000   -1.50000
H34C  2   -0.044449    0.398873    0.373710    11.00000   -1.50000
AFIX   0
C35   1    0.124569    0.510324    0.338412    11.00000    0.03375    0.01675 =
         0.01569    0.00028   -0.00007    0.01148

N14   6    0.274081    0.380801    0.516475    11.00000    0.02908    0.02257 =
         0.02827    0.00558    0.00939    0.00794
C36   1    0.390426    0.596792    0.543836    11.00000    0.03078    0.02106 =
         0.02355   -0.00088    0.00319    0.00758
AFIX 137
H36C  2    0.330178    0.626104    0.507192    11.00000   -1.50000
H36B  2    0.479536    0.622741    0.524514    11.00000   -1.50000
H36A  2    0.405516    0.622985    0.610259    11.00000   -1.50000
AFIX   0
C37   1    0.325107    0.475745    0.528298    11.00000    0.01965    0.02434 =
         0.01672    0.00338    0.00487    0.00955
HKLF 4


REM
REM wR2 = 0.0964, GooF = S = 1.036, Restrained GooF = 1.036 for all data
REM R1 = 0.0371 for 10619 Fo > 4sig(Fo) and 0.0463 for all 12575 data
REM 567 parameters refined using 0 restraints

END

WGHT      0.0467      0.5948

REM Highest difference peak  0.472,  deepest hole -0.304,  1-sigma level  0.063
Q1    1  -0.1979  0.8107  0.9312  11.00000  0.05    0.47
Q2    1  -0.1585  0.7793  1.0112  11.00000  0.05    0.46
Q3    1   0.5590  0.8411  0.1075  11.00000  0.05    0.46
Q4    1   0.2534  0.7821  0.1884  11.00000  0.05    0.43
Q5    1  -0.2536  0.7124  0.7800  11.00000  0.05    0.43
Q6    1   0.2030  0.7533 -0.1007  11.00000  0.05    0.42
Q7    1   0.2899  0.9192  0.1272  11.00000  0.05    0.42
Q8    1   0.2097  0.7263  0.1103  11.00000  0.05    0.42
Q9    1  -0.2364  0.7587  0.8549  11.00000  0.05    0.42
Q10   1   0.1497  0.6471 -0.1071  11.00000  0.05    0.41
Q11   1   0.3469  0.7590 -0.1380  11.00000  0.05    0.41
Q12   1   0.4500  0.7318 -0.0133  11.00000  0.05    0.41
Q13   1   0.3206  0.6631 -0.1652  11.00000  0.05    0.41
Q14   1   0.4299  0.7929 -0.0541  11.00000  0.05    0.41
Q15   1   0.2152  0.7714  0.0417  11.00000  0.05    0.41
;
_shelx_res_checksum              5296
_olex2_submission_special_instructions 'No special instructions were received'
_oxdiff_exptl_absorpt_empirical_details 
;
Empirical correction (ABSPACK) includes:
- Absorption correction using spherical harmonics
- Frame scaling
;
_oxdiff_exptl_absorpt_empirical_full_max 1.448
_oxdiff_exptl_absorpt_empirical_full_min 0.715
####################################################################### 
# 
# This file contains crystal structure data downloaded from the 
# Cambridge Structural Database (CSD) hosted by the Cambridge 
# Crystallographic Data Centre (CCDC).
# 
# Full information about CCDC data access policies and citation 
# guidelines are available at http://www.ccdc.cam.ac.uk/access/V1 
# 
# Audit and citation data items may have been added by the CCDC. 
# Please retain this information to preserve the provenance of 
# this file and to allow appropriate attribution of the data. 
# 
#######################################################################

data_206b
_database_code_depnum_ccdc_archive 'CCDC 2362575'
loop_
_audit_author_name
_audit_author_address
'Milosz Siczek'
;University of Wroclaw
Poland
;
_audit_update_record             
;
2024-06-13 deposited with the CCDC.	2025-03-25 downloaded from the CCDC.
;
_audit_creation_date             2023-12-09
_audit_creation_method           
;
Olex2 1.5
(compiled 2023.08.24 svn.re1ec1418 for OlexSys, GUI svn.r6817)
;
_shelx_SHELXL_version_number     2018/3
_chemical_name_common            ?
_chemical_name_systematic        ?
_chemical_formula_moiety         'C11 H8 N4 O2'
_chemical_formula_sum            'C11 H8 N4 O2'
_chemical_formula_weight         228.21
_chemical_melting_point          ?
_chemical_oxdiff_formula         C11H8N4O2
loop_
_atom_type_symbol
_atom_type_description
_atom_type_scat_dispersion_real
_atom_type_scat_dispersion_imag
_atom_type_scat_source
C C 0.0033 0.0016 'International Tables Vol C Tables 4.2.6.8 and 6.1.1.4'
H H 0.0000 0.0000 'International Tables Vol C Tables 4.2.6.8 and 6.1.1.4'
N N 0.0061 0.0033 'International Tables Vol C Tables 4.2.6.8 and 6.1.1.4'
O O 0.0106 0.0060 'International Tables Vol C Tables 4.2.6.8 and 6.1.1.4'

_shelx_space_group_comment       
;
The symmetry employed for this shelxl refinement is uniquely defined
by the following loop, which should always be used as a source of
symmetry information in preference to the above space-group names.
They are only intended as comments.
;
_space_group_crystal_system      triclinic
_space_group_IT_number           2
_space_group_name_H-M_alt        'P -1'
_space_group_name_Hall           '-P 1'
loop_
_space_group_symop_operation_xyz
'x, y, z'
'-x, -y, -z'

_cell_length_a                   4.283(4)
_cell_length_b                   9.818(8)
_cell_length_c                   12.062(9)
_cell_angle_alpha                84.15(4)
_cell_angle_beta                 81.63(4)
_cell_angle_gamma                79.92(3)
_cell_volume                     492.5(8)
_cell_formula_units_Z            2
_cell_measurement_reflns_used    801
_cell_measurement_temperature    100(2)
_cell_measurement_theta_max      28.9730
_cell_measurement_theta_min      4.1500
_shelx_estimated_absorpt_T_max   0.992
_shelx_estimated_absorpt_T_min   0.965
_exptl_absorpt_coefficient_mu    0.111
_exptl_absorpt_correction_T_max  0.993
_exptl_absorpt_correction_T_min  0.974
_exptl_absorpt_correction_type   analytical
_exptl_absorpt_process_details   
;
CrysAlisPro 1.171.42.49 (Rigaku Oxford Diffraction, 2022)
Analytical numeric absorption correction using a multifaceted crystal
model based on expressions derived by R.C. Clark & J.S. Reid.
(Clark, R. C. & Reid, J. S. (1995). Acta Cryst. A51, 887-897)
Empirical absorption correction using spherical harmonics,
implemented in SCALE3 ABSPACK scaling algorithm.
;
_exptl_absorpt_special_details   ?
_exptl_crystal_colour            colourless
_exptl_crystal_density_diffrn    1.539
_exptl_crystal_density_meas      ?
_exptl_crystal_density_method    ?
_exptl_crystal_description       plate
_exptl_crystal_F_000             236
loop_
_exptl_crystal_face_index_h
_exptl_crystal_face_index_k
_exptl_crystal_face_index_l
_exptl_crystal_face_perp_dist
-4 -2 12 0.0980
0 -12 6 0.0358
-3 10 4 0.0883
2 -8 12 0.0279
-5 0 -11 0.1658
0 -14 2 0.0396
0 14 -1 0.0332
0 -14 -2 0.0395
-1 -11 8 0.0445
-1 13 -4 0.0529
6 4 -1 0.1378
-2 -7 -15 0.1103
1 3 17 0.0147

_exptl_crystal_size_max          0.319
_exptl_crystal_size_mid          0.162
_exptl_crystal_size_min          0.073
loop_
_exptl_oxdiff_crystal_face_indexfrac_h
_exptl_oxdiff_crystal_face_indexfrac_k
_exptl_oxdiff_crystal_face_indexfrac_l
_exptl_oxdiff_crystal_face_x
_exptl_oxdiff_crystal_face_y
_exptl_oxdiff_crystal_face_z
-3.7629 -1.7125 11.5523 0.5931 0.5068 0.6256
-0.1373 -12.2246 6.3024 -0.2155 -0.1840 0.9590
-3.0867 9.9780 3.9722 0.7084 0.6053 -0.3630
1.5559 -8.0869 11.9451 0.1597 -0.4511 0.8781
-5.1139 -0.3046 -10.5812 -0.3243 0.9154 -0.2384
-0.4497 -13.5314 1.6431 -0.4748 -0.1142 0.8727
0.3503 13.6215 -0.8030 0.5208 0.1252 -0.8444
-0.0712 -13.6546 -1.5220 -0.6394 -0.1537 0.7534
-0.8742 -11.4309 8.0247 -0.0771 -0.0660 0.9948
-0.7531 12.6184 -3.9605 0.3712 0.3173 -0.8727
5.8399 3.6165 -1.4469 -0.1183 -0.8998 -0.4199
-1.8965 -7.2646 -15.1735 -0.9397 0.3326 -0.0802
1.2446 2.5752 16.9233 0.8469 -0.2998 0.4391

_exptl_transmission_factor_max   ?
_exptl_transmission_factor_min   ?
_diffrn_reflns_av_R_equivalents  0.0301
_diffrn_reflns_av_unetI/netI     0.0685
_diffrn_reflns_Laue_measured_fraction_full 0.998
_diffrn_reflns_Laue_measured_fraction_max 0.874
_diffrn_reflns_limit_h_max       5
_diffrn_reflns_limit_h_min       -5
_diffrn_reflns_limit_k_max       12
_diffrn_reflns_limit_k_min       -13
_diffrn_reflns_limit_l_max       9
_diffrn_reflns_limit_l_min       -16
_diffrn_reflns_number            3680
_diffrn_reflns_point_group_measured_fraction_full 0.998
_diffrn_reflns_point_group_measured_fraction_max 0.874
_diffrn_reflns_theta_full        25.242
_diffrn_reflns_theta_max         28.817
_diffrn_reflns_theta_min         3.425
_diffrn_ambient_environment      N~2~
_diffrn_ambient_temperature      100(2)
_diffrn_detector                 'CCD plate'
_diffrn_detector_area_resol_mean 10.3456
_diffrn_detector_type            Ruby
_diffrn_measured_fraction_theta_full 0.998
_diffrn_measured_fraction_theta_max 0.874
_diffrn_measurement_details      
;
List of Runs (angles in degrees, time in seconds):

  # Type    Start    End  Width  t~exp~   \w     \q     \k     \f   Frames
#--------------------------------------------------------------------------
  1  \w    -79.00 -52.00   1.00   70.00    --   15.50 178.00-150.00   27
  2  \w    -43.00  33.00   1.00   70.00    --  -16.60  57.00-180.00   76
  3  \w   -101.00  20.00   1.00   70.00    --  -16.60 -37.00   0.00  121
  4  \w    -82.00  19.00   1.00   70.00    --  -16.60 -57.00-120.00  101
;
_diffrn_measurement_device       'four-circle diffractometer'
_diffrn_measurement_device_type  'Xcalibur, Ruby, Gemini ultra'
_diffrn_measurement_method       '\w scans'
_diffrn_orient_matrix_type       
'CrysAlisPro convention (1999,Acta A55,543-557)'
_diffrn_orient_matrix_UB_11      -0.0347261000
_diffrn_orient_matrix_UB_12      0.0418543000
_diffrn_orient_matrix_UB_13      0.0462302000
_diffrn_orient_matrix_UB_21      -0.1639977000
_diffrn_orient_matrix_UB_22      0.0129626000
_diffrn_orient_matrix_UB_23      -0.0076250000
_diffrn_orient_matrix_UB_31      -0.0261430000
_diffrn_orient_matrix_UB_32      -0.0591461000
_diffrn_orient_matrix_UB_33      0.0368722000
_diffrn_radiation_monochromator  graphite
_diffrn_radiation_probe          x-ray
_diffrn_radiation_type           'Mo K\a'
_diffrn_radiation_wavelength     0.71073
_diffrn_source                   'fine-focus sealed X-ray tube'
_diffrn_source_type              'Enhance (Mo) X-ray Source'
_reflns_Friedel_coverage         0.000
_reflns_Friedel_fraction_full    .
_reflns_Friedel_fraction_max     .
_reflns_number_gt                1506
_reflns_number_total             2253
_reflns_odcompleteness_completeness 99.75
_reflns_odcompleteness_iscentric 1
_reflns_odcompleteness_theta     26.32
_reflns_special_details          
;
 Reflections were merged by SHELXL according to the crystal
 class for the calculation of statistics and refinement.
 
 _reflns_Friedel_fraction is defined as the number of unique
 Friedel pairs measured divided by the number that would be
 possible theoretically, ignoring centric projections and
 systematic absences.
;
_reflns_threshold_expression     'I > 2\s(I)'
_computing_cell_refinement       'CrysAlisPro 1.171.42.49 (Rigaku OD, 2022)'
_computing_data_collection       'CrysAlisPro 1.171.42.49 (Rigaku OD, 2022)'
_computing_data_reduction        'CrysAlisPro 1.171.42.49 (Rigaku OD, 2022)'
_computing_molecular_graphics    'Olex2 1.5 (Dolomanov et al., 2009)'
_computing_publication_material  'Olex2 1.5 (Dolomanov et al., 2009)'
_computing_structure_refinement  'SHELXL 2018/3 (Sheldrick, 2015)'
_computing_structure_solution    ?
_refine_diff_density_max         0.291
_refine_diff_density_min         -0.227
_refine_diff_density_rms         0.055
_refine_ls_extinction_coef       .
_refine_ls_extinction_method     none
_refine_ls_goodness_of_fit_ref   1.037
_refine_ls_hydrogen_treatment    constr
_refine_ls_matrix_type           full
_refine_ls_number_parameters     154
_refine_ls_number_reflns         2253
_refine_ls_number_restraints     0
_refine_ls_R_factor_all          0.0930
_refine_ls_R_factor_gt           0.0514
_refine_ls_restrained_S_all      1.037
_refine_ls_shift/su_max          0.034
_refine_ls_shift/su_mean         0.005
_refine_ls_structure_factor_coef Fsqd
_refine_ls_weighting_details     
'w=1/[\s^2^(Fo^2^)+(0.0385P)^2^+0.0046P] where P=(Fo^2^+2Fc^2^)/3'
_refine_ls_weighting_scheme      calc
_refine_ls_wR_factor_gt          0.0931
_refine_ls_wR_factor_ref         0.1083
_refine_special_details          ?
_olex2_refinement_description    
;
1. Fixed Uiso
 At 1.2 times of:
  All C(H) groups, All C(H,H) groups
2.a Secondary CH2 refined with riding coordinates:
 C10(H10A,H10B)
2.b Aromatic/amide H refined with riding coordinates:
 C2(H2), C3(H3), C5(H5), C6(H6), C8(H8), C11(H11)
;
_atom_sites_solution_hydrogens   geom
_atom_sites_solution_primary     ?
_atom_sites_solution_secondary   ?
loop_
_atom_site_label
_atom_site_type_symbol
_atom_site_fract_x
_atom_site_fract_y
_atom_site_fract_z
_atom_site_U_iso_or_equiv
_atom_site_adp_type
_atom_site_occupancy
_atom_site_site_symmetry_order
_atom_site_calc_flag
_atom_site_refinement_flags_posn
_atom_site_refinement_flags_adp
_atom_site_refinement_flags_occupancy
_atom_site_disorder_assembly
_atom_site_disorder_group
O1 O 0.5118(3) 0.66199(12) 0.55115(10) 0.0167(3) Uani 1 1 d . . . . .
O2 O 0.1757(3) 0.80372(12) 0.45416(11) 0.0231(4) Uani 1 1 d . . . . .
N1 N 0.8716(4) 0.25861(15) 0.93942(14) 0.0204(4) Uani 1 1 d . . . . .
N2 N 1.0059(4) 0.22984(15) 0.83617(13) 0.0154(4) Uani 1 1 d . . . . .
N3 N 0.9446(4) 0.11350(15) 0.80444(14) 0.0210(4) Uani 1 1 d . . . . .
N4 N 0.7606(4) 0.06133(16) 0.89000(14) 0.0220(4) Uani 1 1 d . . . . .
C1 C 0.3324(5) 0.79135(18) 0.53120(16) 0.0164(4) Uani 1 1 d . . . . .
C2 C 0.3483(4) 0.89691(18) 0.60399(16) 0.0156(4) Uani 1 1 d . . . . .
H2 H 0.226909 0.986656 0.592237 0.019 Uiso 1 1 calc R U . . .
C3 C 0.5290(4) 0.87207(18) 0.68753(16) 0.0163(4) Uani 1 1 d . . . . .
H3 H 0.540728 0.944692 0.732366 0.020 Uiso 1 1 calc R U . . .
C4 C 0.7066(4) 0.73505(17) 0.70990(15) 0.0138(4) Uani 1 1 d . . . . .
C5 C 0.8896(5) 0.69847(19) 0.79860(16) 0.0177(4) Uani 1 1 d . . . . .
H5 H 0.907043 0.766404 0.847117 0.021 Uiso 1 1 calc R U . . .
C6 C 1.0442(5) 0.56485(18) 0.81585(17) 0.0186(4) Uani 1 1 d . . . . .
H6 H 1.164915 0.540501 0.877119 0.022 Uiso 1 1 calc R U . . .
C7 C 1.0256(4) 0.46468(17) 0.74434(17) 0.0163(4) Uani 1 1 d . . . . .
C8 C 0.8485(4) 0.49844(17) 0.65491(16) 0.0163(4) Uani 1 1 d . . . . .
H8 H 0.836394 0.430861 0.605332 0.020 Uiso 1 1 calc R U . . .
C9 C 0.6895(4) 0.63361(18) 0.63980(16) 0.0143(4) Uani 1 1 d . . . . .
C10 C 1.2045(5) 0.31896(18) 0.76311(17) 0.0214(5) Uani 1 1 d . . . . .
H10A H 1.273143 0.278722 0.689768 0.026 Uiso 1 1 calc R U . . .
H10B H 1.398635 0.322305 0.797693 0.026 Uiso 1 1 calc R U . . .
C11 C 0.7209(5) 0.15091(19) 0.96982(17) 0.0203(5) Uani 1 1 d . . . . .
H11 H 0.597220 0.138413 1.041038 0.024 Uiso 1 1 calc R U . . .

loop_
_atom_site_aniso_label
_atom_site_aniso_U_11
_atom_site_aniso_U_22
_atom_site_aniso_U_33
_atom_site_aniso_U_23
_atom_site_aniso_U_13
_atom_site_aniso_U_12
O1 0.0206(8) 0.0125(6) 0.0179(7) -0.0030(5) -0.0055(6) -0.0016(5)
O2 0.0298(9) 0.0203(7) 0.0204(8) -0.0013(6) -0.0122(7) -0.0002(6)
N1 0.0251(10) 0.0190(8) 0.0177(9) -0.0009(7) -0.0027(8) -0.0055(7)
N2 0.0149(9) 0.0140(8) 0.0162(9) 0.0002(7) -0.0023(7) 0.0000(7)
N3 0.0266(10) 0.0150(8) 0.0215(10) -0.0021(7) -0.0059(8) -0.0015(7)
N4 0.0250(10) 0.0185(8) 0.0228(10) 0.0011(7) -0.0057(8) -0.0043(7)
C1 0.0161(10) 0.0140(9) 0.0185(11) 0.0012(8) -0.0012(9) -0.0030(8)
C2 0.0186(10) 0.0096(9) 0.0175(10) 0.0002(8) 0.0011(8) -0.0028(8)
C3 0.0168(10) 0.0122(9) 0.0203(11) -0.0034(8) 0.0011(9) -0.0049(8)
C4 0.0124(10) 0.0136(9) 0.0149(10) -0.0030(8) 0.0023(8) -0.0035(8)
C5 0.0173(11) 0.0192(10) 0.0176(10) -0.0031(8) -0.0011(9) -0.0058(8)
C6 0.0150(10) 0.0220(10) 0.0194(11) 0.0029(8) -0.0052(9) -0.0054(8)
C7 0.0117(10) 0.0148(9) 0.0206(11) 0.0018(8) 0.0025(8) -0.0022(8)
C8 0.0162(10) 0.0151(9) 0.0177(10) -0.0034(8) 0.0022(8) -0.0058(8)
C9 0.0108(9) 0.0169(9) 0.0152(10) 0.0020(8) -0.0019(8) -0.0038(8)
C10 0.0159(11) 0.0188(10) 0.0254(12) 0.0054(9) 0.0029(9) -0.0007(8)
C11 0.0223(11) 0.0195(10) 0.0178(11) 0.0019(8) -0.0019(9) -0.0024(8)

_geom_special_details            
;
 All esds (except the esd in the dihedral angle between two l.s. planes)
 are estimated using the full covariance matrix.  The cell esds are taken
 into account individually in the estimation of esds in distances, angles
 and torsion angles; correlations between esds in cell parameters are only
 used when they are defined by crystal symmetry.  An approximate (isotropic)
 treatment of cell esds is used for estimating esds involving l.s. planes.
;
loop_
_geom_bond_atom_site_label_1
_geom_bond_atom_site_label_2
_geom_bond_distance
_geom_bond_site_symmetry_2
_geom_bond_publ_flag
O1 C1 1.382(2) . ?
O1 C9 1.379(2) . ?
O2 C1 1.208(2) . ?
N1 N2 1.330(2) . ?
N1 C11 1.326(3) . ?
N2 N3 1.320(2) . ?
N2 C10 1.466(2) . ?
N3 N4 1.321(2) . ?
N4 C11 1.342(3) . ?
C1 C2 1.441(3) . ?
C2 H2 0.9500 . ?
C2 C3 1.336(3) . ?
C3 H3 0.9500 . ?
C3 C4 1.445(3) . ?
C4 C5 1.398(3) . ?
C4 C9 1.388(3) . ?
C5 H5 0.9500 . ?
C5 C6 1.372(3) . ?
C6 H6 0.9500 . ?
C6 C7 1.392(3) . ?
C7 C8 1.388(3) . ?
C7 C10 1.512(3) . ?
C8 H8 0.9500 . ?
C8 C9 1.389(3) . ?
C10 H10A 0.9900 . ?
C10 H10B 0.9900 . ?
C11 H11 0.9500 . ?

loop_
_geom_angle_atom_site_label_1
_geom_angle_atom_site_label_2
_geom_angle_atom_site_label_3
_geom_angle
_geom_angle_site_symmetry_1
_geom_angle_site_symmetry_3
_geom_angle_publ_flag
C9 O1 C1 121.28(15) . . ?
C11 N1 N2 100.87(16) . . ?
N1 N2 C10 123.36(17) . . ?
N3 N2 N1 114.12(16) . . ?
N3 N2 C10 122.52(17) . . ?
N2 N3 N4 106.05(16) . . ?
N3 N4 C11 105.61(16) . . ?
O1 C1 C2 117.38(17) . . ?
O2 C1 O1 116.01(18) . . ?
O2 C1 C2 126.62(17) . . ?
C1 C2 H2 119.1 . . ?
C3 C2 C1 121.84(17) . . ?
C3 C2 H2 119.1 . . ?
C2 C3 H3 119.9 . . ?
C2 C3 C4 120.20(18) . . ?
C4 C3 H3 119.9 . . ?
C5 C4 C3 123.95(18) . . ?
C9 C4 C3 117.69(17) . . ?
C9 C4 C5 118.36(17) . . ?
C4 C5 H5 119.9 . . ?
C6 C5 C4 120.27(19) . . ?
C6 C5 H5 119.9 . . ?
C5 C6 H6 119.7 . . ?
C5 C6 C7 120.56(18) . . ?
C7 C6 H6 119.7 . . ?
C6 C7 C10 119.71(18) . . ?
C8 C7 C6 120.39(16) . . ?
C8 C7 C10 119.89(18) . . ?
C7 C8 H8 120.9 . . ?
C7 C8 C9 118.26(18) . . ?
C9 C8 H8 120.9 . . ?
O1 C9 C4 121.53(15) . . ?
O1 C9 C8 116.33(17) . . ?
C4 C9 C8 122.14(18) . . ?
N2 C10 C7 111.64(16) . . ?
N2 C10 H10A 109.3 . . ?
N2 C10 H10B 109.3 . . ?
C7 C10 H10A 109.3 . . ?
C7 C10 H10B 109.3 . . ?
H10A C10 H10B 108.0 . . ?
N1 C11 N4 113.34(19) . . ?
N1 C11 H11 123.3 . . ?
N4 C11 H11 123.3 . . ?

loop_
_geom_torsion_atom_site_label_1
_geom_torsion_atom_site_label_2
_geom_torsion_atom_site_label_3
_geom_torsion_atom_site_label_4
_geom_torsion
_geom_torsion_site_symmetry_1
_geom_torsion_site_symmetry_2
_geom_torsion_site_symmetry_3
_geom_torsion_site_symmetry_4
_geom_torsion_publ_flag
O1 C1 C2 C3 0.2(3) . . . . ?
O2 C1 C2 C3 179.65(19) . . . . ?
N1 N2 N3 N4 0.01(19) . . . . ?
N1 N2 C10 C7 -57.3(2) . . . . ?
N2 N1 C11 N4 0.0(2) . . . . ?
N2 N3 N4 C11 0.01(19) . . . . ?
N3 N2 C10 C7 122.52(19) . . . . ?
N3 N4 C11 N1 0.0(2) . . . . ?
C1 O1 C9 C4 -2.7(2) . . . . ?
C1 O1 C9 C8 177.12(16) . . . . ?
C1 C2 C3 C4 -2.3(3) . . . . ?
C2 C3 C4 C5 -176.99(18) . . . . ?
C2 C3 C4 C9 2.0(3) . . . . ?
C3 C4 C5 C6 178.20(18) . . . . ?
C3 C4 C9 O1 0.5(3) . . . . ?
C3 C4 C9 C8 -179.32(17) . . . . ?
C4 C5 C6 C7 1.1(3) . . . . ?
C5 C4 C9 O1 179.55(16) . . . . ?
C5 C4 C9 C8 -0.3(3) . . . . ?
C5 C6 C7 C8 -0.4(3) . . . . ?
C5 C6 C7 C10 178.48(17) . . . . ?
C6 C7 C8 C9 -0.6(3) . . . . ?
C6 C7 C10 N2 91.3(2) . . . . ?
C7 C8 C9 O1 -178.88(15) . . . . ?
C7 C8 C9 C4 1.0(3) . . . . ?
C8 C7 C10 N2 -89.7(2) . . . . ?
C9 O1 C1 O2 -177.17(16) . . . . ?
C9 O1 C1 C2 2.4(2) . . . . ?
C9 C4 C5 C6 -0.8(3) . . . . ?
C10 N2 N3 N4 -179.81(14) . . . . ?
C10 C7 C8 C9 -179.50(17) . . . . ?
C11 N1 N2 N3 -0.02(19) . . . . ?
C11 N1 N2 C10 179.80(15) . . . . ?

_shelx_res_file                  
;
TITL 206b.res
    206b.res
    created by SHELXL-2018/3 at 16:41:58 on 09-Dec-2023
REM Old TITL 206b2 in P-1
REM SHELXT solution in P-1
REM R1 0.153, Rweak 0.008, Alpha 0.038, Orientation as input
REM Formula found by SHELXT: C14 N O2
CELL 0.71073 4.283 9.818 12.062 84.15 81.63 79.92
ZERR 2 0.004 0.008 0.009 0.04 0.04 0.03
LATT 1
SFAC C H N O
UNIT 22 16 8 4

L.S. 1
PLAN  10
SIZE 0.073 0.162 0.319
TEMP -173(2)
CONF
BOND $H
list 4
MORE -1
fmap 2
acta
REM <olex2.extras>
REM <HklSrc "%.\\206b.hkl">
REM </olex2.extras>

WGHT    0.038500    0.004600
FVAR       4.21215
O1    4    0.511773    0.661986    0.551150    11.00000    0.02062    0.01245 =
         0.01791   -0.00299   -0.00546   -0.00162
O2    4    0.175659    0.803721    0.454161    11.00000    0.02985    0.02029 =
         0.02037   -0.00133   -0.01216   -0.00021
N1    3    0.871550    0.258609    0.939422    11.00000    0.02511    0.01898 =
         0.01771   -0.00091   -0.00270   -0.00554
N2    3    1.005947    0.229837    0.836173    11.00000    0.01485    0.01403 =
         0.01621    0.00022   -0.00232    0.00005
N3    3    0.944607    0.113503    0.804436    11.00000    0.02663    0.01503 =
         0.02153   -0.00208   -0.00586   -0.00154
N4    3    0.760602    0.061332    0.889999    11.00000    0.02503    0.01847 =
         0.02283    0.00112   -0.00565   -0.00431
C1    1    0.332409    0.791351    0.531201    11.00000    0.01609    0.01402 =
         0.01846    0.00117   -0.00121   -0.00302
C2    1    0.348308    0.896908    0.603994    11.00000    0.01861    0.00964 =
         0.01752    0.00016    0.00108   -0.00278
AFIX  43
H2    2    0.226909    0.986656    0.592237    11.00000   -1.20000
AFIX   0
C3    1    0.528970    0.872072    0.687526    11.00000    0.01676    0.01216 =
         0.02031   -0.00337    0.00110   -0.00492
AFIX  43
H3    2    0.540728    0.944692    0.732366    11.00000   -1.20000
AFIX   0
C4    1    0.706621    0.735051    0.709901    11.00000    0.01244    0.01363 =
         0.01494   -0.00295    0.00229   -0.00349
C5    1    0.889641    0.698472    0.798601    11.00000    0.01732    0.01923 =
         0.01762   -0.00313   -0.00113   -0.00581
AFIX  43
H5    2    0.907043    0.766404    0.847117    11.00000   -1.20000
AFIX   0
C6    1    1.044207    0.564853    0.815852    11.00000    0.01504    0.02204 =
         0.01942    0.00293   -0.00517   -0.00540
AFIX  43
H6    2    1.164915    0.540501    0.877119    11.00000   -1.20000
AFIX   0
C7    1    1.025636    0.464676    0.744337    11.00000    0.01167    0.01478 =
         0.02055    0.00180    0.00254   -0.00225
C8    1    0.848518    0.498439    0.654910    11.00000    0.01623    0.01514 =
         0.01772   -0.00339    0.00222   -0.00581
AFIX  43
H8    2    0.836394    0.430861    0.605332    11.00000   -1.20000
AFIX   0
C9    1    0.689462    0.633612    0.639797    11.00000    0.01076    0.01692 =
         0.01520    0.00205   -0.00194   -0.00379
C10   1    1.204451    0.318964    0.763113    11.00000    0.01589    0.01880 =
         0.02541    0.00538    0.00288   -0.00069
AFIX  23
H10A  2    1.273143    0.278722    0.689768    11.00000   -1.20000
H10B  2    1.398635    0.322305    0.797693    11.00000   -1.20000
AFIX   0
C11   1    0.720933    0.150914    0.969820    11.00000    0.02226    0.01950 =
         0.01777    0.00192   -0.00188   -0.00238
AFIX  43
H11   2    0.597220    0.138413    1.041038    11.00000   -1.20000
AFIX   0
HKLF 4


REM  206b.res
REM wR2 = 0.1083, GooF = S = 1.037, Restrained GooF = 1.037 for all data
REM R1 = 0.0514 for 1506 Fo > 4sig(Fo) and 0.0930 for all 2253 data
REM 154 parameters refined using 0 restraints

END

WGHT      0.0385      0.0046

REM Highest difference peak  0.291,  deepest hole -0.227,  1-sigma level  0.055
Q1    1   0.6038  0.6828  0.6953  11.00000  0.05    0.29
Q2    1   1.1012  0.3992  0.7561  11.00000  0.05    0.27
Q3    1   0.5936  0.7919  0.6984  11.00000  0.05    0.25
Q4    1   0.6117  0.6476  0.6059  11.00000  0.05    0.23
Q5    1   0.2366  0.8415  0.6024  11.00000  0.05    0.22
Q6    1   0.7944  0.6953  0.6438  11.00000  0.05    0.22
Q7    1   0.8486  0.5795  0.6235  11.00000  0.05    0.21
Q8    1   1.1130  0.5127  0.7600  11.00000  0.05    0.21
Q9    1   0.7934  0.7037  0.9722  11.00000  0.05    0.21
Q10   1   1.4162  0.2564  0.7306  11.00000  0.05    0.20
;
_shelx_res_checksum              77492
_olex2_submission_special_instructions 'No special instructions were received'
_oxdiff_exptl_absorpt_empirical_details 
;
Empirical correction (ABSPACK) includes:
- Absorption correction using spherical harmonics
- Frame scaling
;
_oxdiff_exptl_absorpt_empirical_full_max 1.056
_oxdiff_exptl_absorpt_empirical_full_min 0.966
####################################################################### 
# 
# This file contains crystal structure data downloaded from the 
# Cambridge Structural Database (CSD) hosted by the Cambridge 
# Crystallographic Data Centre (CCDC).
# 
# Full information about CCDC data access policies and citation 
# guidelines are available at http://www.ccdc.cam.ac.uk/access/V1 
# 
# Audit and citation data items may have been added by the CCDC. 
# Please retain this information to preserve the provenance of 
# this file and to allow appropriate attribution of the data. 
# 
#######################################################################

data_206b46v_100
_database_code_depnum_ccdc_archive 'CCDC 2362573'
loop_
_audit_author_name
_audit_author_address
'Milosz Siczek'
;University of Wroclaw
Poland
;
_audit_update_record             
;
2024-06-13 deposited with the CCDC.	2025-03-25 downloaded from the CCDC.
;
_audit_creation_date             2024-04-19
_audit_creation_method           
;
Olex2 1.5
(compiled 2023.08.24 svn.re1ec1418 for OlexSys, GUI svn.r6817)
;
_shelx_SHELXL_version_number     2018/3
_chemical_name_common            ?
_chemical_name_systematic        ?
_chemical_formula_moiety         'C66 H48 Fe N24 O12, 2(B F4), 4(C2 H3 N)'
_chemical_formula_sum            'C74 H60 B2 F8 Fe N28 O12'
_chemical_formula_weight         1762.97
_chemical_melting_point          ?
_chemical_oxdiff_formula         C74H60B2F8FeN28O12
loop_
_atom_type_symbol
_atom_type_description
_atom_type_scat_dispersion_real
_atom_type_scat_dispersion_imag
_atom_type_scat_source
C C 0.0033 0.0016 'International Tables Vol C Tables 4.2.6.8 and 6.1.1.4'
H H 0.0000 0.0000 'International Tables Vol C Tables 4.2.6.8 and 6.1.1.4'
B B 0.0013 0.0007 'International Tables Vol C Tables 4.2.6.8 and 6.1.1.4'
F F 0.0171 0.0103 'International Tables Vol C Tables 4.2.6.8 and 6.1.1.4'
Fe Fe 0.3463 0.8444 'International Tables Vol C Tables 4.2.6.8 and 6.1.1.4'
N N 0.0061 0.0033 'International Tables Vol C Tables 4.2.6.8 and 6.1.1.4'
O O 0.0106 0.0060 'International Tables Vol C Tables 4.2.6.8 and 6.1.1.4'

_shelx_space_group_comment       
;
The symmetry employed for this shelxl refinement is uniquely defined
by the following loop, which should always be used as a source of
symmetry information in preference to the above space-group names.
They are only intended as comments.
;
_space_group_crystal_system      triclinic
_space_group_IT_number           2
_space_group_name_H-M_alt        'P -1'
_space_group_name_Hall           '-P 1'
loop_
_space_group_symop_operation_xyz
'x, y, z'
'-x, -y, -z'

_cell_length_a                   10.755(2)
_cell_length_b                   13.221(3)
_cell_length_c                   14.686(3)
_cell_angle_alpha                93.25(2)
_cell_angle_beta                 99.83(2)
_cell_angle_gamma                113.15(3)
_cell_volume                     1874.25(6)
_cell_formula_units_Z            1
_cell_measurement_reflns_used    23732
_cell_measurement_temperature    100(2)
_cell_measurement_theta_max      50.8620
_cell_measurement_theta_min      2.1290
_shelx_estimated_absorpt_T_max   0.978
_shelx_estimated_absorpt_T_min   0.859
_exptl_absorpt_coefficient_mu    0.306
_exptl_absorpt_correction_T_max  1.000
_exptl_absorpt_correction_T_min  0.594
_exptl_absorpt_correction_type   gaussian
_exptl_absorpt_process_details   
;
CrysAlisPro 1.171.42.49 (Rigaku Oxford Diffraction, 2022)
Numerical absorption correction based on gaussian integration over
a multifaceted crystal model
Empirical absorption correction using spherical harmonics,
implemented in SCALE3 ABSPACK scaling algorithm.
;
_exptl_absorpt_special_details   ?
_exptl_crystal_colour            colourless
_exptl_crystal_density_diffrn    1.562
_exptl_crystal_density_meas      ?
_exptl_crystal_density_method    ?
_exptl_crystal_description       plate
_exptl_crystal_F_000             904
loop_
_exptl_crystal_face_index_h
_exptl_crystal_face_index_k
_exptl_crystal_face_index_l
_exptl_crystal_face_perp_dist
-1 17 -2 0.2075
1 -18 2 0.2071
-14 2 2 0.1504
14 -2 -2 0.1496
0 0 -20 0.0384
0 -1 20 0.0295
0 0 1 0.0294

_exptl_crystal_size_max          0.511
_exptl_crystal_size_mid          0.312
_exptl_crystal_size_min          0.072
loop_
_exptl_oxdiff_crystal_face_indexfrac_h
_exptl_oxdiff_crystal_face_indexfrac_k
_exptl_oxdiff_crystal_face_indexfrac_l
_exptl_oxdiff_crystal_face_x
_exptl_oxdiff_crystal_face_y
_exptl_oxdiff_crystal_face_z
-0.7147 17.4633 -2.2634 0.2073 -0.4852 0.8495
0.8547 -17.5230 2.2501 -0.2104 0.4925 -0.8445
-14.4181 2.0081 1.9370 0.2629 -0.6418 -0.7204
14.3364 -1.6735 -1.9700 -0.2578 0.6297 0.7328
-0.2742 0.2886 -20.1663 -0.8760 -0.4775 -0.0678
-0.1532 -0.9651 20.3755 0.8778 0.4789 0.0091
-0.0085 -0.0007 0.9964 0.0437 0.0223 0.0028

_exptl_transmission_factor_max   ?
_exptl_transmission_factor_min   ?
_diffrn_reflns_av_R_equivalents  0.0273
_diffrn_reflns_av_unetI/netI     0.0337
_diffrn_reflns_Laue_measured_fraction_full 0.999
_diffrn_reflns_Laue_measured_fraction_max 0.984
_diffrn_reflns_limit_h_max       16
_diffrn_reflns_limit_h_min       -16
_diffrn_reflns_limit_k_max       19
_diffrn_reflns_limit_k_min       -19
_diffrn_reflns_limit_l_max       21
_diffrn_reflns_limit_l_min       -21
_diffrn_reflns_number            37167
_diffrn_reflns_point_group_measured_fraction_full 0.999
_diffrn_reflns_point_group_measured_fraction_max 0.984
_diffrn_reflns_theta_full        25.242
_diffrn_reflns_theta_max         32.000
_diffrn_reflns_theta_min         2.093
_diffrn_ambient_environment      N~2~
_diffrn_ambient_temperature      100(2)
_diffrn_detector                 'Hybrid Pixel Array Detector'
_diffrn_detector_area_resol_mean 10.0000
_diffrn_detector_type            'HyPix-Arc 150'
_diffrn_measured_fraction_theta_full 0.999
_diffrn_measured_fraction_theta_max 0.984
_diffrn_measurement_details      
;
List of Runs (angles in degrees, time in seconds):

  # Type    Start    End  Width  t~exp~   \w     \q     \k     \f   Frames
#--------------------------------------------------------------------------
  1  \w     -9.00  18.00   0.50    0.70    --   32.00 -48.00-146.07   54
  2  \w     -8.00  19.00   0.50    0.70    --   32.00 -56.00  46.87   54
  3  \w     -2.00  24.00   0.50    0.70    --   40.00 -49.00  55.90   52
  4  \w     -8.00  17.00   0.50    0.70    --   32.00 -56.00 131.58   50
  5  \w     -4.00  21.00   0.50    0.70    --   36.00 -48.00 137.94   50
  6  \w     -9.00  18.00   0.50    0.70    --   32.00 -46.00 101.29   54
  7  \w     -3.00  22.00   0.50    0.70    --   36.00 -47.00 -19.35   50
  8  \w     -8.00  18.00   0.50    0.70    --   32.00 -47.00 -61.31   52
  9  \w    -10.00  18.00   0.50    0.70    --   32.00 -45.00-175.13   56
 10  \w     18.00  43.00   0.50    0.70    --    0.05  41.00 -56.24   50
 11  \w     14.00  40.00   0.50    0.70    --    0.05  53.00-170.98   52
 12  \w     13.00  38.00   0.50    0.70    --    0.05  59.00-120.74   50
 13  \w     15.00  40.00   0.50    0.70    --    0.05  51.00 -40.57   50
 14  \w     14.00  39.00   0.50    0.70    --    0.05  58.00  20.64   50
 15  \w      0.00  26.00   0.50    0.70    --    0.05  88.00  59.41   52
 16  \w      0.00  25.00   0.50    0.70    --    0.05  88.00 -19.62   50
 17  \w      2.00  28.00   0.50    0.70    --    0.05  85.00-118.22   52
;
_diffrn_measurement_device       'four-circle diffractometer'
_diffrn_measurement_device_type  'XtaLAB Synergy R, DW system, HyPix-Arc 150'
_diffrn_measurement_method       '\w scans'
_diffrn_orient_matrix_type       
'CrysAlisPro convention (1999,Acta A55,543-557)'
_diffrn_orient_matrix_UB_11      -0.0099620000
_diffrn_orient_matrix_UB_12      0.0171453000
_diffrn_orient_matrix_UB_13      0.0438203000
_diffrn_orient_matrix_UB_21      0.0443649000
_diffrn_orient_matrix_UB_22      -0.0230194000
_diffrn_orient_matrix_UB_23      0.0227457000
_diffrn_orient_matrix_UB_31      0.0575706000
_diffrn_orient_matrix_UB_32      0.0514290000
_diffrn_orient_matrix_UB_33      0.0033139000
_diffrn_radiation_monochromator  mirror
_diffrn_radiation_probe          x-ray
_diffrn_radiation_type           'Mo K\a'
_diffrn_radiation_wavelength     0.71073
_diffrn_source                   'Rotating-anode X-ray tube'
_diffrn_source_type              'Rigaku (Mo) X-ray Source'
_reflns_Friedel_coverage         0.000
_reflns_Friedel_fraction_full    .
_reflns_Friedel_fraction_max     .
_reflns_number_gt                10640
_reflns_number_total             12787
_reflns_odcompleteness_completeness 99.97
_reflns_odcompleteness_iscentric 1
_reflns_odcompleteness_theta     26.32
_reflns_special_details          
;
 Reflections were merged by SHELXL according to the crystal
 class for the calculation of statistics and refinement.
 
 _reflns_Friedel_fraction is defined as the number of unique
 Friedel pairs measured divided by the number that would be
 possible theoretically, ignoring centric projections and
 systematic absences.
;
_reflns_threshold_expression     'I > 2\s(I)'
_computing_cell_refinement       'CrysAlisPro 1.171.42.49 (Rigaku OD, 2022)'
_computing_data_collection       'CrysAlisPro 1.171.42.49 (Rigaku OD, 2022)'
_computing_data_reduction        'CrysAlisPro 1.171.42.49 (Rigaku OD, 2022)'
_computing_molecular_graphics    'Olex2 1.5 (Dolomanov et al., 2009)'
_computing_publication_material  'Olex2 1.5 (Dolomanov et al., 2009)'
_computing_structure_refinement  'SHELXL 2018/3 (Sheldrick, 2015)'
_computing_structure_solution    ?
_refine_diff_density_max         0.525
_refine_diff_density_min         -0.330
_refine_diff_density_rms         0.057
_refine_ls_extinction_coef       .
_refine_ls_extinction_method     none
_refine_ls_goodness_of_fit_ref   1.058
_refine_ls_hydrogen_treatment    constr
_refine_ls_matrix_type           full
_refine_ls_number_parameters     567
_refine_ls_number_reflns         12787
_refine_ls_number_restraints     0
_refine_ls_R_factor_all          0.0488
_refine_ls_R_factor_gt           0.0386
_refine_ls_restrained_S_all      1.058
_refine_ls_shift/su_max          0.001
_refine_ls_shift/su_mean         0.000
_refine_ls_structure_factor_coef Fsqd
_refine_ls_weighting_details     
'w=1/[\s^2^(Fo^2^)+(0.0445P)^2^+0.5160P] where P=(Fo^2^+2Fc^2^)/3'
_refine_ls_weighting_scheme      calc
_refine_ls_wR_factor_gt          0.0936
_refine_ls_wR_factor_ref         0.0977
_refine_special_details          ?
_olex2_refinement_description    
;
1. Fixed Uiso
 At 1.2 times of:
  All C(H) groups, All C(H,H) groups
 At 1.5 times of:
  All C(H,H,H) groups
2.a Ternary CH refined with riding coordinates:
 C2(H2), C3(H3), C13(H13), C14(H14)
2.b Secondary CH2 refined with riding coordinates:
 C10(H10B,H10A), C21(H21B,H21A), C32(H32B,H32A)
2.c Aromatic/amide H refined with riding coordinates:
 C5(H5), C6(H6), C8(H8), C11(H11), C16(H16), C17(H17), C19(H19), C22(H22),
 C24(H24), C25(H25), C27(H27), C28(H28), C30(H30), C33(H33)
2.d Idealised Me refined as rotating group:
 C34(H34A,H34B,H34C), C36(H36C,H36B,H36A)
;
_atom_sites_solution_hydrogens   geom
_atom_sites_solution_primary     ?
_atom_sites_solution_secondary   ?
loop_
_atom_site_label
_atom_site_type_symbol
_atom_site_fract_x
_atom_site_fract_y
_atom_site_fract_z
_atom_site_U_iso_or_equiv
_atom_site_adp_type
_atom_site_occupancy
_atom_site_site_symmetry_order
_atom_site_calc_flag
_atom_site_refinement_flags_posn
_atom_site_refinement_flags_adp
_atom_site_refinement_flags_occupancy
_atom_site_disorder_assembly
_atom_site_disorder_group
Fe1 Fe 0.000000 1.000000 0.500000 0.01022(5) Uani 1 2 d S . P . .
O1 O 0.40539(9) 0.59648(7) -0.08975(6) 0.01984(17) Uani 1 1 d . . . . .
O2 O 0.32267(11) 0.55016(8) -0.24077(6) 0.0274(2) Uani 1 1 d . . . . .
N1 N 0.56954(10) 0.77723(8) 0.37902(7) 0.01867(19) Uani 1 1 d . . . . .
N2 N 0.64683(10) 0.75801(8) 0.32421(7) 0.01642(18) Uani 1 1 d . . . . .
N3 N 0.77840(10) 0.82487(8) 0.34717(6) 0.01595(18) Uani 1 1 d . . . . .
N4 N 0.79097(10) 0.89230(8) 0.42168(6) 0.01447(17) Uani 1 1 d . . . . .
C1 C 0.34360(13) 0.61475(10) -0.17295(8) 0.0188(2) Uani 1 1 d . . . . .
C2 C 0.30229(12) 0.71089(9) -0.17246(7) 0.0169(2) Uani 1 1 d . . . . .
H2 H 0.296330 0.735386 -0.235639 0.020 Uiso 1 1 calc R U . . .
C3 C 0.38709(12) 0.81268(9) -0.09631(7) 0.0162(2) Uani 1 1 d . . . . .
H3 H 0.444875 0.880573 -0.121080 0.019 Uiso 1 1 calc R U . . .
C4 C 0.46472(11) 0.78436(9) -0.01410(7) 0.01472(19) Uani 1 1 d . . . . .
C5 C 0.53105(12) 0.85953(9) 0.06771(8) 0.0160(2) Uani 1 1 d . . . . .
H5 H 0.545522 0.935049 0.066434 0.019 Uiso 1 1 calc R U . . .
C6 C 0.57648(12) 0.82721(9) 0.15082(8) 0.0167(2) Uani 1 1 d . . . . .
H6 H 0.620529 0.879961 0.205492 0.020 Uiso 1 1 calc R U . . .
C7 C 0.55693(11) 0.71660(9) 0.15343(8) 0.0159(2) Uani 1 1 d . . . . .
C8 C 0.50111(12) 0.64222(9) 0.07134(8) 0.0164(2) Uani 1 1 d . . . . .
H8 H 0.493107 0.568066 0.071421 0.020 Uiso 1 1 calc R U . . .
C9 C 0.45715(11) 0.67712(9) -0.01072(8) 0.0153(2) Uani 1 1 d . . . . .
C10 C 0.59021(13) 0.67228(10) 0.24287(8) 0.0208(2) Uani 1 1 d . . . . .
H10B H 0.504943 0.612036 0.252680 0.025 Uiso 1 1 calc R U . . .
H10A H 0.657905 0.640135 0.236732 0.025 Uiso 1 1 calc R U . . .
C11 C 0.66280(12) 0.86204(10) 0.43990(8) 0.0171(2) Uani 1 1 d . . . . .
H11 H 0.642328 0.897174 0.489991 0.021 Uiso 1 1 calc R U . . .
O3 O 0.14783(9) 0.61680(6) 0.01342(5) 0.01591(15) Uani 1 1 d . . . . .
O4 O 0.07447(9) 0.50477(7) -0.11922(6) 0.02072(17) Uani 1 1 d . . . . .
N5 N 0.09296(10) 0.73819(8) 0.37438(7) 0.01747(18) Uani 1 1 d . . . . .
N6 N 0.19693(9) 0.83253(8) 0.36694(6) 0.01335(17) Uani 1 1 d . . . . .
N7 N 0.19132(10) 0.92246(8) 0.40460(6) 0.01420(17) Uani 1 1 d . . . . .
N8 N 0.07766(10) 0.88756(8) 0.43907(6) 0.01409(17) Uani 1 1 d . . . . .
C12 C 0.12464(11) 0.59920(9) -0.08130(7) 0.0154(2) Uani 1 1 d . . . . .
C13 C 0.16807(12) 0.69584(9) -0.13528(7) 0.0155(2) Uani 1 1 d . . . . .
H13 H 0.090925 0.691765 -0.186260 0.019 Uiso 1 1 calc R U . . .
C14 C 0.24447(12) 0.81264(9) -0.07830(7) 0.0154(2) Uani 1 1 d . . . . .
H14 H 0.220724 0.869315 -0.110533 0.018 Uiso 1 1 calc R U . . .
C15 C 0.23181(11) 0.81891(9) 0.02133(7) 0.01450(19) Uani 1 1 d . . . . .
C16 C 0.27359(12) 0.91955(9) 0.07830(8) 0.0166(2) Uani 1 1 d . . . . .
H16 H 0.288262 0.985442 0.050654 0.020 Uiso 1 1 calc R U . . .
C17 C 0.29414(12) 0.92500(9) 0.17504(8) 0.0167(2) Uani 1 1 d . . . . .
H17 H 0.324069 0.994376 0.212862 0.020 Uiso 1 1 calc R U . . .
C18 C 0.27074(11) 0.82853(9) 0.21630(7) 0.01457(19) Uani 1 1 d . . . . .
C19 C 0.21756(11) 0.72614(9) 0.16024(7) 0.01436(19) Uani 1 1 d . . . . .
H19 H 0.195038 0.659358 0.187425 0.017 Uiso 1 1 calc R U . . .
C20 C 0.19797(11) 0.72323(9) 0.06384(7) 0.01361(19) Uani 1 1 d . . . . .
C21 C 0.30915(11) 0.83567(10) 0.32113(7) 0.0154(2) Uani 1 1 d . . . . .
H21B H 0.333815 0.773057 0.336500 0.018 Uiso 1 1 calc R U . . .
H21A H 0.391674 0.905520 0.345866 0.018 Uiso 1 1 calc R U . . .
C22 C 0.02029(12) 0.77557(9) 0.42033(8) 0.0169(2) Uani 1 1 d . . . . .
H22 H -0.062362 0.729132 0.438004 0.020 Uiso 1 1 calc R U . . .
O5 O -0.13788(10) 0.91953(7) 1.03287(6) 0.02170(18) Uani 1 1 d . . . . .
O6 O -0.07297(11) 1.02496(8) 1.16887(7) 0.0303(2) Uani 1 1 d . . . . .
N9 N -0.04057(10) 0.76256(8) 0.69673(7) 0.01711(18) Uani 1 1 d . . . . .
N10 N -0.15757(10) 0.77730(8) 0.68539(6) 0.01404(17) Uani 1 1 d . . . . .
N11 N -0.16081(10) 0.85484(8) 0.63463(6) 0.01450(17) Uani 1 1 d . . . . .
N12 N -0.03880(10) 0.89526(8) 0.61047(6) 0.01418(17) Uani 1 1 d . . . . .
C23 C -0.09015(13) 0.93696(11) 1.12850(8) 0.0212(2) Uani 1 1 d . . . . .
C24 C -0.06698(13) 0.84746(11) 1.17082(8) 0.0219(2) Uani 1 1 d . . . . .
H24 H -0.030533 0.858084 1.235982 0.026 Uiso 1 1 calc R U . . .
C25 C -0.09565(13) 0.75030(11) 1.12038(8) 0.0212(2) Uani 1 1 d . . . . .
H25 H -0.082018 0.692443 1.150191 0.025 Uiso 1 1 calc R U . . .
C26 C -0.14727(12) 0.73344(10) 1.02073(8) 0.0175(2) Uani 1 1 d . . . . .
C27 C -0.17757(14) 0.63549(10) 0.96278(8) 0.0217(2) Uani 1 1 d . . . . .
H27 H -0.167947 0.574304 0.989138 0.026 Uiso 1 1 calc R U . . .
C28 C -0.22146(13) 0.62703(10) 0.86731(8) 0.0201(2) Uani 1 1 d . . . . .
H28 H -0.241331 0.560321 0.828450 0.024 Uiso 1 1 calc R U . . .
C29 C -0.23667(12) 0.71660(9) 0.82785(8) 0.0159(2) Uani 1 1 d . . . . .
C30 C -0.20981(12) 0.81376(10) 0.88440(8) 0.0178(2) Uani 1 1 d . . . . .
H30 H -0.221820 0.874216 0.858214 0.021 Uiso 1 1 calc R U . . .
C31 C -0.16499(12) 0.82085(10) 0.98007(8) 0.0165(2) Uani 1 1 d . . . . .
C32 C -0.27723(12) 0.70982(9) 0.72337(7) 0.0163(2) Uani 1 1 d . . . . .
H32B H -0.313828 0.631531 0.694389 0.020 Uiso 1 1 calc R U . . .
H32A H -0.351267 0.736628 0.707986 0.020 Uiso 1 1 calc R U . . .
C33 C 0.03261(12) 0.83859(10) 0.64945(8) 0.0163(2) Uani 1 1 d . . . . .
H33 H 0.124130 0.851700 0.643627 0.020 Uiso 1 1 calc R U . . .
B1 B 0.39515(14) 0.85945(12) 0.62731(10) 0.0202(2) Uani 1 1 d . . . . .
F1 F 0.48849(8) 0.82769(7) 0.68361(6) 0.02699(17) Uani 1 1 d . . . . .
F2 F 0.26588(8) 0.76912(6) 0.60361(6) 0.02640(16) Uani 1 1 d . . . . .
F3 F 0.44172(11) 0.89228(11) 0.54816(7) 0.0540(3) Uani 1 1 d . . . . .
F4 F 0.38045(9) 0.94471(7) 0.67764(8) 0.0435(2) Uani 1 1 d . . . . .
N13 N 0.22925(14) 0.53626(10) 0.31898(9) 0.0309(3) Uani 1 1 d . . . . .
C34 C -0.00995(17) 0.47735(12) 0.36440(11) 0.0331(3) Uani 1 1 d . . . . .
H34A H -0.075357 0.487584 0.314494 0.050 Uiso 1 1 calc R U . . .
H34B H 0.000147 0.523296 0.422237 0.050 Uiso 1 1 calc R U . . .
H34C H -0.044696 0.399081 0.373952 0.050 Uiso 1 1 calc R U . . .
C35 C 0.12393(16) 0.51016(11) 0.33843(9) 0.0262(3) Uani 1 1 d . . . . .
N14 N 0.27351(14) 0.38093(10) 0.51676(9) 0.0320(3) Uani 1 1 d . . . . .
C36 C 0.39030(16) 0.59647(12) 0.54376(10) 0.0307(3) Uani 1 1 d . . . . .
H36C H 0.329745 0.625765 0.507545 0.046 Uiso 1 1 calc R U . . .
H36B H 0.478771 0.622046 0.523710 0.046 Uiso 1 1 calc R U . . .
H36A H 0.406474 0.622932 0.610205 0.046 Uiso 1 1 calc R U . . .
C37 C 0.32479(13) 0.47558(11) 0.52862(9) 0.0232(2) Uani 1 1 d . . . . .

loop_
_atom_site_aniso_label
_atom_site_aniso_U_11
_atom_site_aniso_U_22
_atom_site_aniso_U_33
_atom_site_aniso_U_23
_atom_site_aniso_U_13
_atom_site_aniso_U_12
Fe1 0.01112(10) 0.01231(10) 0.00870(9) 0.00227(7) 0.00242(7) 0.00608(7)
O1 0.0276(4) 0.0185(4) 0.0152(4) -0.0018(3) 0.0007(3) 0.0134(3)
O2 0.0423(6) 0.0265(5) 0.0175(4) -0.0020(3) 0.0041(4) 0.0201(4)
N1 0.0147(4) 0.0197(5) 0.0212(5) 0.0023(4) 0.0025(4) 0.0073(4)
N2 0.0153(4) 0.0168(4) 0.0157(4) 0.0016(3) -0.0006(3) 0.0068(3)
N3 0.0147(4) 0.0186(4) 0.0130(4) 0.0004(3) -0.0002(3) 0.0066(3)
N4 0.0142(4) 0.0168(4) 0.0124(4) 0.0018(3) 0.0020(3) 0.0067(3)
C1 0.0234(6) 0.0194(5) 0.0147(5) 0.0024(4) 0.0051(4) 0.0095(4)
C2 0.0238(6) 0.0168(5) 0.0118(4) 0.0030(4) 0.0051(4) 0.0094(4)
C3 0.0209(5) 0.0141(5) 0.0138(4) 0.0036(4) 0.0058(4) 0.0062(4)
C4 0.0143(5) 0.0154(5) 0.0148(4) 0.0027(4) 0.0051(4) 0.0055(4)
C5 0.0158(5) 0.0126(5) 0.0184(5) 0.0021(4) 0.0045(4) 0.0043(4)
C6 0.0153(5) 0.0154(5) 0.0169(5) -0.0002(4) 0.0009(4) 0.0050(4)
C7 0.0137(5) 0.0163(5) 0.0168(5) 0.0005(4) -0.0002(4) 0.0068(4)
C8 0.0164(5) 0.0148(5) 0.0182(5) 0.0000(4) 0.0009(4) 0.0080(4)
C9 0.0150(5) 0.0157(5) 0.0149(4) -0.0010(4) 0.0027(4) 0.0064(4)
C10 0.0250(6) 0.0163(5) 0.0175(5) -0.0017(4) -0.0052(4) 0.0091(4)
C11 0.0143(5) 0.0185(5) 0.0187(5) 0.0026(4) 0.0033(4) 0.0070(4)
O3 0.0214(4) 0.0127(3) 0.0127(3) 0.0023(3) 0.0038(3) 0.0058(3)
O4 0.0260(4) 0.0159(4) 0.0166(4) 0.0011(3) 0.0032(3) 0.0054(3)
N5 0.0172(4) 0.0148(4) 0.0213(4) 0.0026(4) 0.0070(4) 0.0063(3)
N6 0.0147(4) 0.0146(4) 0.0121(4) 0.0012(3) 0.0033(3) 0.0073(3)
N7 0.0150(4) 0.0165(4) 0.0131(4) 0.0011(3) 0.0040(3) 0.0081(3)
N8 0.0158(4) 0.0161(4) 0.0137(4) 0.0038(3) 0.0053(3) 0.0088(3)
C12 0.0159(5) 0.0173(5) 0.0130(4) 0.0032(4) 0.0029(4) 0.0066(4)
C13 0.0197(5) 0.0158(5) 0.0124(4) 0.0037(4) 0.0026(4) 0.0088(4)
C14 0.0211(5) 0.0145(5) 0.0125(4) 0.0040(4) 0.0033(4) 0.0092(4)
C15 0.0163(5) 0.0152(5) 0.0136(4) 0.0029(4) 0.0033(4) 0.0080(4)
C16 0.0211(5) 0.0145(5) 0.0170(5) 0.0034(4) 0.0054(4) 0.0094(4)
C17 0.0195(5) 0.0162(5) 0.0162(5) 0.0007(4) 0.0047(4) 0.0090(4)
C18 0.0138(5) 0.0186(5) 0.0136(4) 0.0018(4) 0.0046(4) 0.0083(4)
C19 0.0147(5) 0.0155(5) 0.0140(4) 0.0033(4) 0.0048(4) 0.0065(4)
C20 0.0142(5) 0.0133(5) 0.0138(4) 0.0011(4) 0.0036(4) 0.0059(4)
C21 0.0144(5) 0.0211(5) 0.0136(4) 0.0013(4) 0.0051(4) 0.0095(4)
C22 0.0180(5) 0.0164(5) 0.0189(5) 0.0044(4) 0.0072(4) 0.0082(4)
O5 0.0311(5) 0.0225(4) 0.0150(4) 0.0023(3) 0.0044(3) 0.0147(4)
O6 0.0393(6) 0.0300(5) 0.0206(4) -0.0027(4) 0.0041(4) 0.0146(4)
N9 0.0191(5) 0.0209(5) 0.0161(4) 0.0060(4) 0.0047(3) 0.0123(4)
N10 0.0165(4) 0.0158(4) 0.0117(4) 0.0038(3) 0.0032(3) 0.0082(3)
N11 0.0166(4) 0.0166(4) 0.0122(4) 0.0052(3) 0.0042(3) 0.0079(3)
N12 0.0153(4) 0.0177(4) 0.0123(4) 0.0043(3) 0.0039(3) 0.0089(3)
C23 0.0198(5) 0.0288(6) 0.0155(5) 0.0019(4) 0.0041(4) 0.0104(5)
C24 0.0196(5) 0.0339(7) 0.0146(5) 0.0050(5) 0.0036(4) 0.0130(5)
C25 0.0209(6) 0.0312(6) 0.0164(5) 0.0094(5) 0.0053(4) 0.0145(5)
C26 0.0172(5) 0.0236(5) 0.0147(5) 0.0071(4) 0.0055(4) 0.0102(4)
C27 0.0296(6) 0.0211(6) 0.0186(5) 0.0095(4) 0.0069(5) 0.0132(5)
C28 0.0264(6) 0.0175(5) 0.0177(5) 0.0052(4) 0.0062(4) 0.0094(4)
C29 0.0161(5) 0.0181(5) 0.0143(4) 0.0056(4) 0.0055(4) 0.0065(4)
C30 0.0225(5) 0.0191(5) 0.0155(5) 0.0069(4) 0.0056(4) 0.0111(4)
C31 0.0176(5) 0.0191(5) 0.0147(5) 0.0038(4) 0.0053(4) 0.0087(4)
C32 0.0168(5) 0.0176(5) 0.0137(4) 0.0053(4) 0.0044(4) 0.0052(4)
C33 0.0173(5) 0.0204(5) 0.0147(4) 0.0054(4) 0.0044(4) 0.0106(4)
B1 0.0172(6) 0.0225(6) 0.0242(6) 0.0083(5) 0.0074(5) 0.0095(5)
F1 0.0218(4) 0.0294(4) 0.0303(4) 0.0043(3) 0.0000(3) 0.0132(3)
F2 0.0179(3) 0.0253(4) 0.0335(4) 0.0000(3) 0.0031(3) 0.0076(3)
F3 0.0401(6) 0.0908(9) 0.0444(6) 0.0438(6) 0.0259(5) 0.0290(6)
F4 0.0292(5) 0.0267(4) 0.0734(7) -0.0098(4) 0.0054(5) 0.0144(4)
N13 0.0400(7) 0.0249(6) 0.0275(6) 0.0014(5) 0.0040(5) 0.0144(5)
C34 0.0398(8) 0.0225(6) 0.0338(7) 0.0018(5) 0.0078(6) 0.0097(6)
C35 0.0392(8) 0.0188(6) 0.0188(5) 0.0010(4) 0.0001(5) 0.0128(5)
N14 0.0353(7) 0.0264(6) 0.0339(6) 0.0067(5) 0.0118(5) 0.0098(5)
C36 0.0354(8) 0.0235(6) 0.0283(6) -0.0003(5) 0.0043(6) 0.0086(5)
C37 0.0226(6) 0.0276(6) 0.0204(5) 0.0042(5) 0.0062(5) 0.0104(5)

_geom_special_details            
;
 All esds (except the esd in the dihedral angle between two l.s. planes)
 are estimated using the full covariance matrix.  The cell esds are taken
 into account individually in the estimation of esds in distances, angles
 and torsion angles; correlations between esds in cell parameters are only
 used when they are defined by crystal symmetry.  An approximate (isotropic)
 treatment of cell esds is used for estimating esds involving l.s. planes.
;
loop_
_geom_bond_atom_site_label_1
_geom_bond_atom_site_label_2
_geom_bond_distance
_geom_bond_site_symmetry_2
_geom_bond_publ_flag
Fe1 N4 2.1953(9) 1_455 ?
Fe1 N4 2.1953(9) 2_676 ?
Fe1 N8 2.1883(9) . ?
Fe1 N8 2.1883(9) 2_576 ?
Fe1 N12 2.1807(9) . ?
Fe1 N12 2.1807(9) 2_576 ?
O1 C1 1.3694(14) . ?
O1 C9 1.4022(13) . ?
O2 C1 1.2032(14) . ?
N1 N2 1.3322(14) . ?
N1 C11 1.3261(15) . ?
N2 N3 1.3106(13) . ?
N2 C10 1.4622(15) . ?
N3 N4 1.3246(13) . ?
N4 C11 1.3552(14) . ?
C1 C2 1.5024(16) . ?
C2 H2 1.0000 . ?
C2 C3 1.5523(15) . ?
C2 C13 1.5739(16) . ?
C3 H3 1.0000 . ?
C3 C4 1.4992(16) . ?
C3 C14 1.6002(16) . ?
C4 C5 1.3981(15) . ?
C4 C9 1.3921(16) . ?
C5 H5 0.9500 . ?
C5 C6 1.3894(16) . ?
C6 H6 0.9500 . ?
C6 C7 1.3970(16) . ?
C7 C8 1.3911(15) . ?
C7 C10 1.5126(16) . ?
C8 H8 0.9500 . ?
C8 C9 1.3887(16) . ?
C10 H10B 0.9900 . ?
C10 H10A 0.9900 . ?
C11 H11 0.9500 . ?
O3 C12 1.3603(13) . ?
O3 C20 1.4029(13) . ?
O4 C12 1.2038(14) . ?
N5 N6 1.3338(13) . ?
N5 C22 1.3253(14) . ?
N6 N7 1.3101(12) . ?
N6 C21 1.4670(13) . ?
N7 N8 1.3258(13) . ?
N8 C22 1.3515(14) . ?
C12 C13 1.5005(15) . ?
C13 H13 1.0000 . ?
C13 C14 1.5432(15) . ?
C14 H14 1.0000 . ?
C14 C15 1.4932(15) . ?
C15 C16 1.3956(15) . ?
C15 C20 1.3884(15) . ?
C16 H16 0.9500 . ?
C16 C17 1.3932(15) . ?
C17 H17 0.9500 . ?
C17 C18 1.3945(16) . ?
C18 C19 1.3934(15) . ?
C18 C21 1.5118(15) . ?
C19 H19 0.9500 . ?
C19 C20 1.3912(14) . ?
C21 H21B 0.9900 . ?
C21 H21A 0.9900 . ?
C22 H22 0.9500 . ?
O5 C23 1.3831(14) . ?
O5 C31 1.3775(14) . ?
O6 C23 1.2060(16) . ?
N9 N10 1.3319(13) . ?
N9 C33 1.3251(15) . ?
N10 N11 1.3091(13) . ?
N10 C32 1.4704(14) . ?
N11 N12 1.3277(13) . ?
N12 C33 1.3526(14) . ?
C23 C24 1.4528(18) . ?
C24 H24 0.9500 . ?
C24 C25 1.3404(18) . ?
C25 H25 0.9500 . ?
C25 C26 1.4449(16) . ?
C26 C27 1.3986(17) . ?
C26 C31 1.3932(16) . ?
C27 H27 0.9500 . ?
C27 C28 1.3840(16) . ?
C28 H28 0.9500 . ?
C28 C29 1.4009(16) . ?
C29 C30 1.3887(16) . ?
C29 C32 1.5092(15) . ?
C30 H30 0.9500 . ?
C30 C31 1.3906(15) . ?
C32 H32B 0.9900 . ?
C32 H32A 0.9900 . ?
C33 H33 0.9500 . ?
B1 F1 1.3982(16) . ?
B1 F2 1.4011(16) . ?
B1 F3 1.3695(16) . ?
B1 F4 1.3882(17) . ?
N13 C35 1.139(2) . ?
C34 H34A 0.9800 . ?
C34 H34B 0.9800 . ?
C34 H34C 0.9800 . ?
C34 C35 1.457(2) . ?
N14 C37 1.1404(18) . ?
C36 H36C 0.9800 . ?
C36 H36B 0.9800 . ?
C36 H36A 0.9800 . ?
C36 C37 1.4565(19) . ?

loop_
_geom_angle_atom_site_label_1
_geom_angle_atom_site_label_2
_geom_angle_atom_site_label_3
_geom_angle
_geom_angle_site_symmetry_1
_geom_angle_site_symmetry_3
_geom_angle_publ_flag
N4 Fe1 N4 180.0 1_455 2_676 ?
N8 Fe1 N4 89.12(4) 2_576 2_676 ?
N8 Fe1 N4 89.12(4) . 1_455 ?
N8 Fe1 N4 90.88(4) . 2_676 ?
N8 Fe1 N4 90.88(4) 2_576 1_455 ?
N8 Fe1 N8 180.0 . 2_576 ?
N12 Fe1 N4 87.99(4) 2_576 2_676 ?
N12 Fe1 N4 87.99(4) . 1_455 ?
N12 Fe1 N4 92.01(3) 2_576 1_455 ?
N12 Fe1 N4 92.01(3) . 2_676 ?
N12 Fe1 N8 87.11(3) . . ?
N12 Fe1 N8 92.89(3) . 2_576 ?
N12 Fe1 N8 87.11(3) 2_576 2_576 ?
N12 Fe1 N8 92.89(3) 2_576 . ?
N12 Fe1 N12 180.0 . 2_576 ?
C1 O1 C9 121.36(9) . . ?
C11 N1 N2 101.82(9) . . ?
N1 N2 C10 123.31(10) . . ?
N3 N2 N1 114.52(9) . . ?
N3 N2 C10 122.13(10) . . ?
N2 N3 N4 105.42(9) . . ?
N3 N4 Fe1 118.23(7) . 1_655 ?
N3 N4 C11 106.73(9) . . ?
C11 N4 Fe1 133.92(7) . 1_655 ?
O1 C1 C2 117.93(10) . . ?
O2 C1 O1 117.20(11) . . ?
O2 C1 C2 124.83(11) . . ?
C1 C2 H2 110.2 . . ?
C1 C2 C3 118.02(10) . . ?
C1 C2 C13 117.25(9) . . ?
C3 C2 H2 110.2 . . ?
C3 C2 C13 89.47(8) . . ?
C13 C2 H2 110.2 . . ?
C2 C3 H3 113.8 . . ?
C2 C3 C14 88.60(8) . . ?
C4 C3 C2 112.33(9) . . ?
C4 C3 H3 113.8 . . ?
C4 C3 C14 112.10(9) . . ?
C14 C3 H3 113.8 . . ?
C5 C4 C3 121.40(10) . . ?
C9 C4 C3 121.29(10) . . ?
C9 C4 C5 116.67(10) . . ?
C4 C5 H5 119.0 . . ?
C6 C5 C4 122.04(10) . . ?
C6 C5 H5 119.0 . . ?
C5 C6 H6 120.2 . . ?
C5 C6 C7 119.55(10) . . ?
C7 C6 H6 120.2 . . ?
C6 C7 C10 122.79(10) . . ?
C8 C7 C6 119.42(11) . . ?
C8 C7 C10 117.77(10) . . ?
C7 C8 H8 120.2 . . ?
C9 C8 C7 119.55(10) . . ?
C9 C8 H8 120.2 . . ?
C4 C9 O1 122.66(10) . . ?
C8 C9 O1 114.97(10) . . ?
C8 C9 C4 122.37(10) . . ?
N2 C10 C7 112.58(9) . . ?
N2 C10 H10B 109.1 . . ?
N2 C10 H10A 109.1 . . ?
C7 C10 H10B 109.1 . . ?
C7 C10 H10A 109.1 . . ?
H10B C10 H10A 107.8 . . ?
N1 C11 N4 111.51(10) . . ?
N1 C11 H11 124.2 . . ?
N4 C11 H11 124.2 . . ?
C12 O3 C20 122.46(9) . . ?
C22 N5 N6 101.53(9) . . ?
N5 N6 C21 122.94(9) . . ?
N7 N6 N5 114.46(9) . . ?
N7 N6 C21 122.60(9) . . ?
N6 N7 N8 105.58(9) . . ?
N7 N8 Fe1 123.25(7) . . ?
N7 N8 C22 106.40(9) . . ?
C22 N8 Fe1 130.08(8) . . ?
O3 C12 C13 120.12(9) . . ?
O4 C12 O3 118.06(10) . . ?
O4 C12 C13 121.73(10) . . ?
C2 C13 H13 112.0 . . ?
C12 C13 C2 112.07(9) . . ?
C12 C13 H13 112.0 . . ?
C12 C13 C14 116.99(9) . . ?
C14 C13 C2 89.89(8) . . ?
C14 C13 H13 112.0 . . ?
C3 C14 H14 111.8 . . ?
C13 C14 C3 88.83(8) . . ?
C13 C14 H14 111.8 . . ?
C15 C14 C3 115.64(9) . . ?
C15 C14 C13 115.13(9) . . ?
C15 C14 H14 111.8 . . ?
C16 C15 C14 122.60(10) . . ?
C20 C15 C14 119.14(10) . . ?
C20 C15 C16 117.47(10) . . ?
C15 C16 H16 119.5 . . ?
C17 C16 C15 121.10(10) . . ?
C17 C16 H16 119.5 . . ?
C16 C17 H17 120.0 . . ?
C16 C17 C18 119.94(10) . . ?
C18 C17 H17 120.0 . . ?
C17 C18 C21 120.07(10) . . ?
C19 C18 C17 119.67(10) . . ?
C19 C18 C21 120.20(10) . . ?
C18 C19 H19 120.5 . . ?
C20 C19 C18 118.97(10) . . ?
C20 C19 H19 120.5 . . ?
C15 C20 O3 122.72(9) . . ?
C15 C20 C19 122.37(10) . . ?
C19 C20 O3 114.84(9) . . ?
N6 C21 C18 112.67(9) . . ?
N6 C21 H21B 109.1 . . ?
N6 C21 H21A 109.1 . . ?
C18 C21 H21B 109.1 . . ?
C18 C21 H21A 109.1 . . ?
H21B C21 H21A 107.8 . . ?
N5 C22 N8 112.02(10) . . ?
N5 C22 H22 124.0 . . ?
N8 C22 H22 124.0 . . ?
C31 O5 C23 121.58(10) . . ?
C33 N9 N10 101.50(9) . . ?
N9 N10 C32 123.42(9) . . ?
N11 N10 N9 114.90(9) . . ?
N11 N10 C32 121.64(9) . . ?
N10 N11 N12 105.12(9) . . ?
N11 N12 Fe1 121.83(7) . . ?
N11 N12 C33 106.68(9) . . ?
C33 N12 Fe1 129.66(7) . . ?
O5 C23 C24 117.12(11) . . ?
O6 C23 O5 116.62(12) . . ?
O6 C23 C24 126.25(11) . . ?
C23 C24 H24 119.1 . . ?
C25 C24 C23 121.76(11) . . ?
C25 C24 H24 119.1 . . ?
C24 C25 H25 120.0 . . ?
C24 C25 C26 120.10(11) . . ?
C26 C25 H25 120.0 . . ?
C27 C26 C25 123.79(11) . . ?
C31 C26 C25 117.88(11) . . ?
C31 C26 C27 118.32(10) . . ?
C26 C27 H27 119.8 . . ?
C28 C27 C26 120.49(11) . . ?
C28 C27 H27 119.8 . . ?
C27 C28 H28 119.9 . . ?
C27 C28 C29 120.17(11) . . ?
C29 C28 H28 119.9 . . ?
C28 C29 C32 120.27(10) . . ?
C30 C29 C28 120.21(10) . . ?
C30 C29 C32 119.48(10) . . ?
C29 C30 H30 120.6 . . ?
C29 C30 C31 118.73(10) . . ?
C31 C30 H30 120.6 . . ?
O5 C31 C26 121.51(10) . . ?
O5 C31 C30 116.43(10) . . ?
C30 C31 C26 122.06(11) . . ?
N10 C32 C29 110.66(9) . . ?
N10 C32 H32B 109.5 . . ?
N10 C32 H32A 109.5 . . ?
C29 C32 H32B 109.5 . . ?
C29 C32 H32A 109.5 . . ?
H32B C32 H32A 108.1 . . ?
N9 C33 N12 111.80(10) . . ?
N9 C33 H33 124.1 . . ?
N12 C33 H33 124.1 . . ?
F1 B1 F2 108.96(10) . . ?
F3 B1 F1 109.79(11) . . ?
F3 B1 F2 109.93(12) . . ?
F3 B1 F4 111.04(12) . . ?
F4 B1 F1 108.98(11) . . ?
F4 B1 F2 108.08(10) . . ?
H34A C34 H34B 109.5 . . ?
H34A C34 H34C 109.5 . . ?
H34B C34 H34C 109.5 . . ?
C35 C34 H34A 109.5 . . ?
C35 C34 H34B 109.5 . . ?
C35 C34 H34C 109.5 . . ?
N13 C35 C34 179.34(16) . . ?
H36C C36 H36B 109.5 . . ?
H36C C36 H36A 109.5 . . ?
H36B C36 H36A 109.5 . . ?
C37 C36 H36C 109.5 . . ?
C37 C36 H36B 109.5 . . ?
C37 C36 H36A 109.5 . . ?
N14 C37 C36 179.99(19) . . ?

loop_
_geom_torsion_atom_site_label_1
_geom_torsion_atom_site_label_2
_geom_torsion_atom_site_label_3
_geom_torsion_atom_site_label_4
_geom_torsion
_geom_torsion_site_symmetry_1
_geom_torsion_site_symmetry_2
_geom_torsion_site_symmetry_3
_geom_torsion_site_symmetry_4
_geom_torsion_publ_flag
Fe1 N4 C11 N1 -167.10(8) 1_655 . . . ?
Fe1 N8 C22 N5 173.49(7) . . . . ?
Fe1 N12 C33 N9 -163.78(8) . . . . ?
O1 C1 C2 C3 28.64(15) . . . . ?
O1 C1 C2 C13 -76.56(13) . . . . ?
O2 C1 C2 C3 -153.74(12) . . . . ?
O2 C1 C2 C13 101.06(14) . . . . ?
N1 N2 N3 N4 0.44(13) . . . . ?
N1 N2 C10 C7 93.82(13) . . . . ?
N2 N1 C11 N4 0.17(13) . . . . ?
N2 N3 N4 Fe1 169.25(7) . . . 1_655 ?
N2 N3 N4 C11 -0.30(12) . . . . ?
N3 N2 C10 C7 -83.90(13) . . . . ?
N3 N4 C11 N1 0.08(13) . . . . ?
C1 O1 C9 C4 -8.05(16) . . . . ?
C1 O1 C9 C8 172.26(10) . . . . ?
C1 C2 C3 C4 -20.83(14) . . . . ?
C1 C2 C3 C14 -134.21(10) . . . . ?
C1 C2 C13 C12 16.11(13) . . . . ?
C1 C2 C13 C14 135.37(10) . . . . ?
C2 C3 C4 C5 -170.58(10) . . . . ?
C2 C3 C4 C9 -0.04(15) . . . . ?
C2 C3 C14 C13 13.57(8) . . . . ?
C2 C3 C14 C15 131.05(10) . . . . ?
C2 C13 C14 C3 -13.37(8) . . . . ?
C2 C13 C14 C15 -131.31(10) . . . . ?
C3 C2 C13 C12 -105.47(9) . . . . ?
C3 C2 C13 C14 13.79(8) . . . . ?
C3 C4 C5 C6 165.36(11) . . . . ?
C3 C4 C9 O1 15.21(16) . . . . ?
C3 C4 C9 C8 -165.12(11) . . . . ?
C3 C14 C15 C16 89.72(13) . . . . ?
C3 C14 C15 C20 -79.86(13) . . . . ?
C4 C3 C14 C13 -100.03(9) . . . . ?
C4 C3 C14 C15 17.45(13) . . . . ?
C4 C5 C6 C7 0.56(17) . . . . ?
C5 C4 C9 O1 -173.82(10) . . . . ?
C5 C4 C9 C8 5.85(16) . . . . ?
C5 C6 C7 C8 4.49(17) . . . . ?
C5 C6 C7 C10 -173.71(11) . . . . ?
C6 C7 C8 C9 -4.27(17) . . . . ?
C6 C7 C10 N2 -1.18(17) . . . . ?
C7 C8 C9 O1 178.66(10) . . . . ?
C7 C8 C9 C4 -1.03(17) . . . . ?
C8 C7 C10 N2 -179.41(10) . . . . ?
C9 O1 C1 O2 168.03(11) . . . . ?
C9 O1 C1 C2 -14.16(16) . . . . ?
C9 C4 C5 C6 -5.60(16) . . . . ?
C10 N2 N3 N4 178.34(10) . . . . ?
C10 C7 C8 C9 174.02(11) . . . . ?
C11 N1 N2 N3 -0.38(13) . . . . ?
C11 N1 N2 C10 -178.25(10) . . . . ?
O3 C12 C13 C2 104.48(11) . . . . ?
O3 C12 C13 C14 2.70(15) . . . . ?
O4 C12 C13 C2 -72.21(14) . . . . ?
O4 C12 C13 C14 -173.99(11) . . . . ?
N5 N6 N7 N8 -0.23(12) . . . . ?
N5 N6 C21 C18 82.81(13) . . . . ?
N6 N5 C22 N8 0.42(12) . . . . ?
N6 N7 N8 Fe1 -174.11(7) . . . . ?
N6 N7 N8 C22 0.46(11) . . . . ?
N7 N6 C21 C18 -97.73(12) . . . . ?
N7 N8 C22 N5 -0.58(13) . . . . ?
C12 O3 C20 C15 -2.06(16) . . . . ?
C12 O3 C20 C19 -179.11(10) . . . . ?
C12 C13 C14 C3 101.50(10) . . . . ?
C12 C13 C14 C15 -16.44(14) . . . . ?
C13 C2 C3 C4 100.09(10) . . . . ?
C13 C2 C3 C14 -13.30(8) . . . . ?
C13 C14 C15 C16 -168.72(10) . . . . ?
C13 C14 C15 C20 21.69(15) . . . . ?
C14 C3 C4 C5 -72.63(13) . . . . ?
C14 C3 C4 C9 97.91(12) . . . . ?
C14 C15 C16 C17 -163.32(11) . . . . ?
C14 C15 C20 O3 -13.26(16) . . . . ?
C14 C15 C20 C19 163.57(10) . . . . ?
C15 C16 C17 C18 -1.04(17) . . . . ?
C16 C15 C20 O3 176.62(10) . . . . ?
C16 C15 C20 C19 -6.54(16) . . . . ?
C16 C17 C18 C19 -4.52(16) . . . . ?
C16 C17 C18 C21 172.65(10) . . . . ?
C17 C18 C19 C20 4.45(16) . . . . ?
C17 C18 C21 N6 88.74(12) . . . . ?
C18 C19 C20 O3 178.24(9) . . . . ?
C18 C19 C20 C15 1.18(16) . . . . ?
C19 C18 C21 N6 -94.11(12) . . . . ?
C20 O3 C12 O4 -176.03(10) . . . . ?
C20 O3 C12 C13 7.16(15) . . . . ?
C20 C15 C16 C17 6.43(16) . . . . ?
C21 N6 N7 N8 -179.72(9) . . . . ?
C21 C18 C19 C20 -172.71(10) . . . . ?
C22 N5 N6 N7 -0.11(12) . . . . ?
C22 N5 N6 C21 179.38(10) . . . . ?
O5 C23 C24 C25 -2.62(18) . . . . ?
O6 C23 C24 C25 176.65(13) . . . . ?
N9 N10 N11 N12 -0.24(12) . . . . ?
N9 N10 C32 C29 57.62(13) . . . . ?
N10 N9 C33 N12 -0.81(12) . . . . ?
N10 N11 N12 Fe1 165.70(7) . . . . ?
N10 N11 N12 C33 -0.28(11) . . . . ?
N11 N10 C32 C29 -124.73(11) . . . . ?
N11 N12 C33 N9 0.72(13) . . . . ?
C23 O5 C31 C26 0.84(17) . . . . ?
C23 O5 C31 C30 -178.71(11) . . . . ?
C23 C24 C25 C26 1.85(19) . . . . ?
C24 C25 C26 C27 178.91(12) . . . . ?
C24 C25 C26 C31 0.29(17) . . . . ?
C25 C26 C27 C28 -177.40(12) . . . . ?
C25 C26 C31 O5 -1.65(17) . . . . ?
C25 C26 C31 C30 177.87(11) . . . . ?
C26 C27 C28 C29 -0.34(19) . . . . ?
C27 C26 C31 O5 179.66(11) . . . . ?
C27 C26 C31 C30 -0.82(18) . . . . ?
C27 C28 C29 C30 -0.97(18) . . . . ?
C27 C28 C29 C32 176.77(11) . . . . ?
C28 C29 C30 C31 1.35(17) . . . . ?
C28 C29 C32 N10 -105.32(12) . . . . ?
C29 C30 C31 O5 179.09(10) . . . . ?
C29 C30 C31 C26 -0.46(18) . . . . ?
C30 C29 C32 N10 72.44(13) . . . . ?
C31 O5 C23 O6 -178.09(11) . . . . ?
C31 O5 C23 C24 1.25(17) . . . . ?
C31 C26 C27 C28 1.22(18) . . . . ?
C32 N10 N11 N12 -178.08(9) . . . . ?
C32 C29 C30 C31 -176.40(10) . . . . ?
C33 N9 N10 N11 0.65(12) . . . . ?
C33 N9 N10 C32 178.44(10) . . . . ?

_shelx_res_file                  
;
TITL
    206b46v_100.res
    created by SHELXL-2018/3 at 12:04:01 on 19-Apr-2024
REM Old TITL MTK206b31v2_auto in P-1
REM SHELXT solution in P-1
REM R1 0.107, Rweak 0.012, Alpha 0.047, Orientation as input
REM Formula found by SHELXT: C84 N22 O10 F8 Fe
CELL 0.71073 10.755243 13.221094 14.685653 93.2478 99.8334 113.1429
ZERR 1 0.000211 0.000256 0.000278 0.0016 0.0016 0.0018
LATT 1
SFAC C H B F Fe N O
UNIT 74 60 2 8 1 28 12

L.S. 10
PLAN  5
SIZE 0.072 0.312 0.511
TEMP -173(2)
CONF
MORE -1
BOND $H
fmap 2
acta
OMIT -4 64
OMIT 0 -1 1
OMIT 1 0 0
REM <olex2.extras>
REM <HklSrc "%.\\206B46V_100.hkl">
REM </olex2.extras>

WGHT    0.044500    0.516000
FVAR       3.81365
FE1   5    0.000000    1.000000    0.500000    10.50000    0.01112    0.01231 =
         0.00870    0.00227    0.00242    0.00608
O1    7    0.405394    0.596481   -0.089748    11.00000    0.02758    0.01854 =
         0.01519   -0.00183    0.00067    0.01342
O2    7    0.322673    0.550162   -0.240772    11.00000    0.04230    0.02655 =
         0.01753   -0.00201    0.00407    0.02008
N1    6    0.569540    0.777234    0.379017    11.00000    0.01475    0.01972 =
         0.02124    0.00227    0.00251    0.00734
N2    6    0.646831    0.758007    0.324213    11.00000    0.01535    0.01679 =
         0.01575    0.00160   -0.00063    0.00681
N3    6    0.778401    0.824874    0.347167    11.00000    0.01466    0.01863 =
         0.01297    0.00038   -0.00018    0.00663
N4    6    0.790974    0.892300    0.421680    11.00000    0.01419    0.01684 =
         0.01242    0.00183    0.00204    0.00673
C1    1    0.343597    0.614746   -0.172953    11.00000    0.02345    0.01939 =
         0.01473    0.00239    0.00511    0.00953
C2    1    0.302294    0.710894   -0.172455    11.00000    0.02380    0.01681 =
         0.01179    0.00302    0.00507    0.00940
AFIX  13
H2    2    0.296330    0.735386   -0.235639    11.00000   -1.20000
AFIX   0
C3    1    0.387087    0.812683   -0.096308    11.00000    0.02092    0.01408 =
         0.01381    0.00361    0.00580    0.00617
AFIX  13
H3    2    0.444875    0.880573   -0.121080    11.00000   -1.20000
AFIX   0
C4    1    0.464716    0.784358   -0.014102    11.00000    0.01432    0.01537 =
         0.01482    0.00275    0.00515    0.00551
C5    1    0.531055    0.859528    0.067709    11.00000    0.01583    0.01258 =
         0.01835    0.00213    0.00450    0.00426
AFIX  43
H5    2    0.545522    0.935049    0.066434    11.00000   -1.20000
AFIX   0
C6    1    0.576478    0.827205    0.150818    11.00000    0.01532    0.01536 =
         0.01694   -0.00025    0.00088    0.00500
AFIX  43
H6    2    0.620529    0.879961    0.205492    11.00000   -1.20000
AFIX   0
C7    1    0.556931    0.716599    0.153432    11.00000    0.01374    0.01625 =
         0.01675    0.00050   -0.00022    0.00680
C8    1    0.501108    0.642223    0.071344    11.00000    0.01636    0.01484 =
         0.01825   -0.00002    0.00087    0.00799
AFIX  43
H8    2    0.493107    0.568066    0.071421    11.00000   -1.20000
AFIX   0
C9    1    0.457153    0.677118   -0.010721    11.00000    0.01497    0.01570 =
         0.01495   -0.00103    0.00270    0.00643
C10   1    0.590209    0.672278    0.242869    11.00000    0.02497    0.01627 =
         0.01748   -0.00167   -0.00518    0.00906
AFIX  23
H10B  2    0.504943    0.612036    0.252680    11.00000   -1.20000
H10A  2    0.657905    0.640135    0.236732    11.00000   -1.20000
AFIX   0
C11   1    0.662801    0.862040    0.439895    11.00000    0.01435    0.01849 =
         0.01867    0.00261    0.00330    0.00695
AFIX  43
H11   2    0.642328    0.897174    0.489991    11.00000   -1.20000
AFIX   0
O3    7    0.147830    0.616796    0.013416    11.00000    0.02141    0.01267 =
         0.01271    0.00234    0.00381    0.00582
O4    7    0.074469    0.504765   -0.119219    11.00000    0.02602    0.01588 =
         0.01656    0.00113    0.00316    0.00539
N5    6    0.092957    0.738185    0.374380    11.00000    0.01715    0.01482 =
         0.02133    0.00257    0.00699    0.00627
N6    6    0.196926    0.832529    0.366937    11.00000    0.01471    0.01458 =
         0.01212    0.00116    0.00331    0.00729
N7    6    0.191319    0.922458    0.404604    11.00000    0.01502    0.01647 =
         0.01306    0.00107    0.00404    0.00815
N8    6    0.077663    0.887564    0.439070    11.00000    0.01577    0.01608 =
         0.01371    0.00378    0.00529    0.00885
C12   1    0.124645    0.599199   -0.081299    11.00000    0.01587    0.01726 =
         0.01304    0.00317    0.00286    0.00663
C13   1    0.168075    0.695843   -0.135280    11.00000    0.01966    0.01585 =
         0.01243    0.00367    0.00262    0.00879
AFIX  13
H13   2    0.090925    0.691765   -0.186260    11.00000   -1.20000
AFIX   0
C14   1    0.244471    0.812644   -0.078301    11.00000    0.02114    0.01447 =
         0.01252    0.00400    0.00331    0.00921
AFIX  13
H14   2    0.220724    0.869315   -0.110533    11.00000   -1.20000
AFIX   0
C15   1    0.231813    0.818914    0.021335    11.00000    0.01632    0.01523 =
         0.01364    0.00292    0.00329    0.00803
C16   1    0.273592    0.919555    0.078301    11.00000    0.02111    0.01452 =
         0.01698    0.00338    0.00536    0.00935
AFIX  43
H16   2    0.288262    0.985442    0.050654    11.00000   -1.20000
AFIX   0
C17   1    0.294142    0.925003    0.175039    11.00000    0.01955    0.01621 =
         0.01617    0.00068    0.00473    0.00898
AFIX  43
H17   2    0.324069    0.994376    0.212862    11.00000   -1.20000
AFIX   0
C18   1    0.270740    0.828530    0.216296    11.00000    0.01380    0.01856 =
         0.01360    0.00181    0.00461    0.00834
C19   1    0.217563    0.726140    0.160239    11.00000    0.01475    0.01549 =
         0.01404    0.00335    0.00480    0.00653
AFIX  43
H19   2    0.195038    0.659358    0.187425    11.00000   -1.20000
AFIX   0
C20   1    0.197968    0.723226    0.063841    11.00000    0.01417    0.01332 =
         0.01376    0.00109    0.00358    0.00591
C21   1    0.309145    0.835675    0.321132    11.00000    0.01438    0.02107 =
         0.01361    0.00128    0.00508    0.00954
AFIX  23
H21B  2    0.333815    0.773057    0.336500    11.00000   -1.20000
H21A  2    0.391674    0.905520    0.345866    11.00000   -1.20000
AFIX   0
C22   1    0.020294    0.775573    0.420328    11.00000    0.01803    0.01642 =
         0.01889    0.00441    0.00719    0.00821
AFIX  43
H22   2   -0.062362    0.729132    0.438004    11.00000   -1.20000
AFIX   0
O5    7   -0.137880    0.919529    1.032872    11.00000    0.03105    0.02247 =
         0.01496    0.00228    0.00438    0.01469
O6    7   -0.072967    1.024955    1.168867    11.00000    0.03926    0.02998 =
         0.02056   -0.00271    0.00411    0.01459
N9    6   -0.040574    0.762561    0.696731    11.00000    0.01914    0.02087 =
         0.01606    0.00601    0.00472    0.01226
N10   6   -0.157574    0.777301    0.685389    11.00000    0.01646    0.01582 =
         0.01174    0.00380    0.00323    0.00824
N11   6   -0.160813    0.854842    0.634626    11.00000    0.01662    0.01660 =
         0.01223    0.00517    0.00422    0.00792
N12   6   -0.038795    0.895258    0.610472    11.00000    0.01534    0.01768 =
         0.01228    0.00433    0.00394    0.00891
C23   1   -0.090147    0.936961    1.128498    11.00000    0.01985    0.02881 =
         0.01546    0.00194    0.00409    0.01038
C24   1   -0.066978    0.847462    1.170820    11.00000    0.01956    0.03386 =
         0.01458    0.00503    0.00357    0.01303
AFIX  43
H24   2   -0.030533    0.858084    1.235982    11.00000   -1.20000
AFIX   0
C25   1   -0.095652    0.750301    1.120378    11.00000    0.02091    0.03124 =
         0.01637    0.00938    0.00530    0.01451
AFIX  43
H25   2   -0.082018    0.692443    1.150191    11.00000   -1.20000
AFIX   0
C26   1   -0.147265    0.733436    1.020730    11.00000    0.01723    0.02359 =
         0.01470    0.00712    0.00549    0.01016
C27   1   -0.177567    0.635488    0.962778    11.00000    0.02955    0.02107 =
         0.01863    0.00947    0.00693    0.01317
AFIX  43
H27   2   -0.167947    0.574304    0.989138    11.00000   -1.20000
AFIX   0
C28   1   -0.221462    0.627033    0.867314    11.00000    0.02645    0.01750 =
         0.01775    0.00523    0.00619    0.00943
AFIX  43
H28   2   -0.241331    0.560321    0.828450    11.00000   -1.20000
AFIX   0
C29   1   -0.236669    0.716602    0.827850    11.00000    0.01611    0.01814 =
         0.01431    0.00562    0.00553    0.00650
C30   1   -0.209807    0.813757    0.884395    11.00000    0.02247    0.01906 =
         0.01549    0.00687    0.00560    0.01110
AFIX  43
H30   2   -0.221820    0.874216    0.858214    11.00000   -1.20000
AFIX   0
C31   1   -0.164990    0.820851    0.980074    11.00000    0.01760    0.01914 =
         0.01470    0.00383    0.00532    0.00865
C32   1   -0.277231    0.709824    0.723366    11.00000    0.01679    0.01758 =
         0.01374    0.00528    0.00441    0.00519
AFIX  23
H32B  2   -0.313828    0.631531    0.694389    11.00000   -1.20000
H32A  2   -0.351267    0.736628    0.707986    11.00000   -1.20000
AFIX   0
C33   1    0.032611    0.838588    0.649446    11.00000    0.01734    0.02038 =
         0.01471    0.00538    0.00440    0.01064
AFIX  43
H33   2    0.124130    0.851700    0.643627    11.00000   -1.20000
AFIX   0

B1    3    0.395151    0.859455    0.627314    11.00000    0.01716    0.02248 =
         0.02420    0.00833    0.00737    0.00952
F1    4    0.488492    0.827694    0.683611    11.00000    0.02183    0.02936 =
         0.03031    0.00431   -0.00002    0.01324
F2    4    0.265879    0.769119    0.603612    11.00000    0.01787    0.02532 =
         0.03347    0.00001    0.00315    0.00763
F3    4    0.441720    0.892282    0.548163    11.00000    0.04006    0.09076 =
         0.04439    0.04380    0.02592    0.02896
F4    4    0.380451    0.944708    0.677638    11.00000    0.02919    0.02668 =
         0.07336   -0.00975    0.00544    0.01440
N13   6    0.229251    0.536262    0.318984    11.00000    0.03995    0.02491 =
         0.02745    0.00136    0.00397    0.01443
C34   1   -0.009949    0.477346    0.364403    11.00000    0.03978    0.02253 =
         0.03376    0.00185    0.00778    0.00969
AFIX 137
H34A  2   -0.075357    0.487584    0.314494    11.00000   -1.50000
H34B  2    0.000147    0.523296    0.422237    11.00000   -1.50000
H34C  2   -0.044696    0.399081    0.373952    11.00000   -1.50000
AFIX   0
C35   1    0.123933    0.510164    0.338427    11.00000    0.03918    0.01884 =
         0.01884    0.00103    0.00008    0.01278

N14   6    0.273511    0.380927    0.516759    11.00000    0.03527    0.02638 =
         0.03387    0.00673    0.01182    0.00982
C36   1    0.390304    0.596468    0.543758    11.00000    0.03540    0.02351 =
         0.02827   -0.00032    0.00426    0.00855
AFIX 137
H36C  2    0.329745    0.625765    0.507545    11.00000   -1.50000
H36B  2    0.478771    0.622046    0.523710    11.00000   -1.50000
H36A  2    0.406474    0.622932    0.610205    11.00000   -1.50000
AFIX   0
C37   1    0.324791    0.475577    0.528617    11.00000    0.02262    0.02759 =
         0.02043    0.00425    0.00617    0.01044
HKLF 4


REM
REM wR2 = 0.0977, GooF = S = 1.058, Restrained GooF = 1.058 for all data
REM R1 = 0.0386 for 10640 Fo > 4sig(Fo) and 0.0488 for all 12787 data
REM 567 parameters refined using 0 restraints

END

WGHT      0.0445      0.5161

REM Highest difference peak  0.525,  deepest hole -0.330,  1-sigma level  0.057
Q1    1   0.2586  0.8677  0.0537  11.00000  0.05    0.52
Q2    1  -0.1551  0.7811  1.0097  11.00000  0.05    0.48
Q3    1   0.4609  0.7301 -0.0177  11.00000  0.05    0.43
Q4    1   0.5673  0.7696  0.1480  11.00000  0.05    0.42
Q5    1   0.2505  0.7808  0.1876  11.00000  0.05    0.40
;
_shelx_res_checksum              11717
_olex2_submission_special_instructions 'No special instructions were received'
_oxdiff_exptl_absorpt_empirical_details 
;
Empirical correction (ABSPACK) includes:
- Absorption correction using spherical harmonics
- Frame scaling
;
_oxdiff_exptl_absorpt_empirical_full_max 1.542
_oxdiff_exptl_absorpt_empirical_full_min 0.757
####################################################################### 
# 
# This file contains crystal structure data downloaded from the 
# Cambridge Structural Database (CSD) hosted by the Cambridge 
# Crystallographic Data Centre (CCDC).
# 
# Full information about CCDC data access policies and citation 
# guidelines are available at http://www.ccdc.cam.ac.uk/access/V1 
# 
# Audit and citation data items may have been added by the CCDC. 
# Please retain this information to preserve the provenance of 
# this file and to allow appropriate attribution of the data. 
# 
#######################################################################

data_206b46v_250
_database_code_depnum_ccdc_archive 'CCDC 2362572'
loop_
_audit_author_name
_audit_author_address
'Milosz Siczek'
;University of Wroclaw
Poland
;
_audit_update_record             
;
2024-06-13 deposited with the CCDC.	2025-03-25 downloaded from the CCDC.
;
_audit_creation_date             2024-04-19
_audit_creation_method           
;
Olex2 1.5
(compiled 2023.08.24 svn.re1ec1418 for OlexSys, GUI svn.r6817)
;
_shelx_SHELXL_version_number     2018/3
_chemical_name_common            ?
_chemical_name_systematic        ?
_chemical_formula_moiety         'C66 H48 Fe N24 O12, 2(B F4), 4(C2 H3 N)'
_chemical_formula_sum            'C74 H60 B2 F8 Fe N28 O12'
_chemical_formula_weight         1762.97
_chemical_melting_point          ?
_chemical_oxdiff_formula         C74H60B2F8FeN28O12
loop_
_atom_type_symbol
_atom_type_description
_atom_type_scat_dispersion_real
_atom_type_scat_dispersion_imag
_atom_type_scat_source
C C 0.0033 0.0016 'International Tables Vol C Tables 4.2.6.8 and 6.1.1.4'
H H 0.0000 0.0000 'International Tables Vol C Tables 4.2.6.8 and 6.1.1.4'
B B 0.0013 0.0007 'International Tables Vol C Tables 4.2.6.8 and 6.1.1.4'
F F 0.0171 0.0103 'International Tables Vol C Tables 4.2.6.8 and 6.1.1.4'
Fe Fe 0.3463 0.8444 'International Tables Vol C Tables 4.2.6.8 and 6.1.1.4'
N N 0.0061 0.0033 'International Tables Vol C Tables 4.2.6.8 and 6.1.1.4'
O O 0.0106 0.0060 'International Tables Vol C Tables 4.2.6.8 and 6.1.1.4'

_shelx_space_group_comment       
;
The symmetry employed for this shelxl refinement is uniquely defined
by the following loop, which should always be used as a source of
symmetry information in preference to the above space-group names.
They are only intended as comments.
;
_space_group_crystal_system      triclinic
_space_group_IT_number           2
_space_group_name_H-M_alt        'P -1'
_space_group_name_Hall           '-P 1'
loop_
_space_group_symop_operation_xyz
'x, y, z'
'-x, -y, -z'

_cell_length_a                   10.816(3)
_cell_length_b                   13.308(4)
_cell_length_c                   14.753(4)
_cell_angle_alpha                93.25(2)
_cell_angle_beta                 99.70(2)
_cell_angle_gamma                112.47(3)
_cell_volume                     1917.18(8)
_cell_formula_units_Z            1
_cell_measurement_reflns_used    21335
_cell_measurement_temperature    250(2)
_cell_measurement_theta_max      49.2520
_cell_measurement_theta_min      2.1020
_shelx_estimated_absorpt_T_max   0.979
_shelx_estimated_absorpt_T_min   0.862
_exptl_absorpt_coefficient_mu    0.299
_exptl_absorpt_correction_T_max  1.000
_exptl_absorpt_correction_T_min  0.599
_exptl_absorpt_correction_type   gaussian
_exptl_absorpt_process_details   
;
CrysAlisPro 1.171.42.49 (Rigaku Oxford Diffraction, 2022)
Numerical absorption correction based on gaussian integration over
a multifaceted crystal model
Empirical absorption correction using spherical harmonics,
implemented in SCALE3 ABSPACK scaling algorithm.
;
_exptl_absorpt_special_details   ?
_exptl_crystal_colour            colourless
_exptl_crystal_density_diffrn    1.527
_exptl_crystal_density_meas      ?
_exptl_crystal_density_method    ?
_exptl_crystal_description       plate
_exptl_crystal_F_000             904
loop_
_exptl_crystal_face_index_h
_exptl_crystal_face_index_k
_exptl_crystal_face_index_l
_exptl_crystal_face_perp_dist
-1 18 -2 0.2089
1 -18 2 0.2058
-15 2 2 0.1353
14 -2 -2 0.1646
0 0 -20 0.0627
0 -1 20 0.0046
0 0 1 0.0046

_exptl_crystal_size_max          0.511
_exptl_crystal_size_mid          0.312
_exptl_crystal_size_min          0.072
loop_
_exptl_oxdiff_crystal_face_indexfrac_h
_exptl_oxdiff_crystal_face_indexfrac_k
_exptl_oxdiff_crystal_face_indexfrac_l
_exptl_oxdiff_crystal_face_x
_exptl_oxdiff_crystal_face_y
_exptl_oxdiff_crystal_face_z
-0.5301 17.5758 -2.3480 0.2073 -0.4852 0.8495
0.6710 -17.6360 2.3331 -0.2104 0.4925 -0.8445
-14.5712 2.0275 2.1180 0.2629 -0.6418 -0.7204
14.4922 -1.6907 -2.1516 -0.2578 0.6297 0.7328
-0.4500 0.2803 -20.2177 -0.8760 -0.4775 -0.0678
0.0104 -0.9609 20.4364 0.8778 0.4789 0.0091
0.0000 -0.0002 0.9992 0.0437 0.0223 0.0028

_exptl_transmission_factor_max   ?
_exptl_transmission_factor_min   ?
_diffrn_reflns_av_R_equivalents  0.0248
_diffrn_reflns_av_unetI/netI     0.0317
_diffrn_reflns_Laue_measured_fraction_full 0.999
_diffrn_reflns_Laue_measured_fraction_max 0.980
_diffrn_reflns_limit_h_max       16
_diffrn_reflns_limit_h_min       -16
_diffrn_reflns_limit_k_max       19
_diffrn_reflns_limit_k_min       -19
_diffrn_reflns_limit_l_max       21
_diffrn_reflns_limit_l_min       -21
_diffrn_reflns_number            38314
_diffrn_reflns_point_group_measured_fraction_full 0.999
_diffrn_reflns_point_group_measured_fraction_max 0.980
_diffrn_reflns_theta_full        25.242
_diffrn_reflns_theta_max         31.998
_diffrn_reflns_theta_min         2.088
_diffrn_ambient_environment      N~2~
_diffrn_ambient_temperature      250(2)
_diffrn_detector                 'Hybrid Pixel Array Detector'
_diffrn_detector_area_resol_mean 10.0000
_diffrn_detector_type            'HyPix-Arc 150'
_diffrn_measured_fraction_theta_full 0.999
_diffrn_measured_fraction_theta_max 0.980
_diffrn_measurement_details      
;
List of Runs (angles in degrees, time in seconds):

  # Type    Start    End  Width  t~exp~   \w     \q     \k     \f   Frames
#--------------------------------------------------------------------------
  1  \w     -8.00  18.00   0.50    1.20    --   32.00 -47.00-117.13   52
  2  \w     -9.00  18.00   0.50    1.20    --   32.00 -47.00 -51.46   54
  3  \w    -10.00  15.00   0.50    1.20    --   32.00 -46.00  -8.85   50
  4  \w     -2.00  23.00   0.50    1.20    --   40.00 -46.00  35.94   50
  5  \w    -10.00  15.00   0.50    1.20    --   32.00 -46.00  82.39   50
  6  \w     -9.00  18.00   0.50    1.20    --   32.00 -47.00 154.18   54
  7  \w     -8.00  18.00   0.50    1.20    --   32.00 -46.00 103.87   52
  8  \w    -11.00  14.00   0.50    1.20    --   32.00 -39.00  18.76   50
  9  \w     17.00  42.00   0.50    1.20    --    0.05  39.00 -80.25   50
 10  \w     13.00  38.00   0.50    1.20    --    0.05  60.00-117.99   50
 11  \w     13.00  39.00   0.50    1.20    --    0.05  58.00-148.19   52
 12  \w     15.00  41.00   0.50    1.20    --    0.05  50.00-163.90   52
 13  \w     14.00  39.00   0.50    1.20    --    0.05  47.00 -82.23   50
 14  \w     17.00  43.00   0.50    1.20    --    0.05  41.00 154.78   52
 15  \w      0.00  25.00   0.50    1.20    --    0.05  87.00  47.24   50
 16  \w      0.00  26.00   0.50    1.20    --    0.05  87.00 -35.18   52
 17  \w      0.00  25.00   0.50    1.20    --    0.05  87.00 -79.45   50
;
_diffrn_measurement_device       'four-circle diffractometer'
_diffrn_measurement_device_type  'XtaLAB Synergy R, DW system, HyPix-Arc 150'
_diffrn_measurement_method       '\w scans'
_diffrn_orient_matrix_type       
'CrysAlisPro convention (1999,Acta A55,543-557)'
_diffrn_orient_matrix_UB_11      -0.0092662000
_diffrn_orient_matrix_UB_12      0.0173661000
_diffrn_orient_matrix_UB_13      0.0437759000
_diffrn_orient_matrix_UB_21      0.0440495000
_diffrn_orient_matrix_UB_22      -0.0232958000
_diffrn_orient_matrix_UB_23      0.0223146000
_diffrn_orient_matrix_UB_31      0.0568578000
_diffrn_orient_matrix_UB_32      0.0504187000
_diffrn_orient_matrix_UB_33      0.0027853000
_diffrn_radiation_monochromator  mirror
_diffrn_radiation_probe          x-ray
_diffrn_radiation_type           'Mo K\a'
_diffrn_radiation_wavelength     0.71073
_diffrn_source                   'Rotating-anode X-ray tube'
_diffrn_source_type              'Rigaku (Mo) X-ray Source'
_reflns_Friedel_coverage         0.000
_reflns_Friedel_fraction_full    .
_reflns_Friedel_fraction_max     .
_reflns_number_gt                10176
_reflns_number_total             13027
_reflns_odcompleteness_completeness 99.94
_reflns_odcompleteness_iscentric 1
_reflns_odcompleteness_theta     26.32
_reflns_special_details          
;
 Reflections were merged by SHELXL according to the crystal
 class for the calculation of statistics and refinement.
 
 _reflns_Friedel_fraction is defined as the number of unique
 Friedel pairs measured divided by the number that would be
 possible theoretically, ignoring centric projections and
 systematic absences.
;
_reflns_threshold_expression     'I > 2\s(I)'
_computing_cell_refinement       'CrysAlisPro 1.171.42.49 (Rigaku OD, 2022)'
_computing_data_collection       'CrysAlisPro 1.171.42.49 (Rigaku OD, 2022)'
_computing_data_reduction        'CrysAlisPro 1.171.42.49 (Rigaku OD, 2022)'
_computing_molecular_graphics    'Olex2 1.5 (Dolomanov et al., 2009)'
_computing_publication_material  'Olex2 1.5 (Dolomanov et al., 2009)'
_computing_structure_refinement  'SHELXL 2018/3 (Sheldrick, 2015)'
_computing_structure_solution    ?
_refine_diff_density_max         0.304
_refine_diff_density_min         -0.272
_refine_diff_density_rms         0.044
_refine_ls_extinction_coef       .
_refine_ls_extinction_method     none
_refine_ls_goodness_of_fit_ref   1.041
_refine_ls_hydrogen_treatment    constr
_refine_ls_matrix_type           full
_refine_ls_number_parameters     595
_refine_ls_number_reflns         13027
_refine_ls_number_restraints     0
_refine_ls_R_factor_all          0.0571
_refine_ls_R_factor_gt           0.0410
_refine_ls_restrained_S_all      1.041
_refine_ls_shift/su_max          0.001
_refine_ls_shift/su_mean         0.000
_refine_ls_structure_factor_coef Fsqd
_refine_ls_weighting_details     
'w=1/[\s^2^(Fo^2^)+(0.0466P)^2^+0.3419P] where P=(Fo^2^+2Fc^2^)/3'
_refine_ls_weighting_scheme      calc
_refine_ls_wR_factor_gt          0.0989
_refine_ls_wR_factor_ref         0.1053
_refine_special_details          ?
_olex2_refinement_description    
;
1. Fixed Uiso
 At 1.2 times of:
  All C(H) groups, All C(H,H) groups
 At 1.5 times of:
  All C(H,H,H) groups
2. Others
 Sof(F3A)=Sof(F4A)=Sof(F2A)=1-FVAR(1)
 Sof(F2)=Sof(F3)=Sof(F4)=FVAR(1)
3.a Ternary CH refined with riding coordinates:
 C2(H2), C3(H3), C13(H13), C14(H14)
3.b Secondary CH2 refined with riding coordinates:
 C10(H10B,H10A), C21(H21B,H21A), C32(H32B,H32A)
3.c Aromatic/amide H refined with riding coordinates:
 C5(H5), C6(H6), C8(H8), C11(H11), C16(H16), C17(H17), C19(H19), C22(H22),
 C24(H24), C25(H25), C27(H27), C28(H28), C30(H30), C33(H33)
3.d Idealised Me refined as rotating group:
 C34(H34A,H34B,H34C), C36(H36C,H36B,H36A)
;
_atom_sites_solution_hydrogens   geom
_atom_sites_solution_primary     ?
_atom_sites_solution_secondary   ?
loop_
_atom_site_label
_atom_site_type_symbol
_atom_site_fract_x
_atom_site_fract_y
_atom_site_fract_z
_atom_site_U_iso_or_equiv
_atom_site_adp_type
_atom_site_occupancy
_atom_site_site_symmetry_order
_atom_site_calc_flag
_atom_site_refinement_flags_posn
_atom_site_refinement_flags_adp
_atom_site_refinement_flags_occupancy
_atom_site_disorder_assembly
_atom_site_disorder_group
Fe1 Fe 0.000000 1.000000 0.500000 0.02142(6) Uani 1 2 d S . P . .
O1 O 0.40946(12) 0.59823(8) -0.08417(6) 0.0434(2) Uani 1 1 d . . . . .
O2 O 0.32711(16) 0.55042(10) -0.23366(7) 0.0644(4) Uani 1 1 d . . . . .
N1 N 0.57423(11) 0.78149(10) 0.38026(8) 0.0398(3) Uani 1 1 d . . . . .
N2 N 0.65082(11) 0.76222(9) 0.32566(7) 0.0335(2) Uani 1 1 d . . . . .
N3 N 0.78052(11) 0.82736(9) 0.34856(7) 0.0331(2) Uani 1 1 d . . . . .
N4 N 0.79225(10) 0.89380(8) 0.42264(7) 0.0290(2) Uani 1 1 d . . . . .
C1 C 0.34738(16) 0.61527(12) -0.16722(9) 0.0414(3) Uani 1 1 d . . . . .
C2 C 0.30607(15) 0.71059(11) -0.16802(8) 0.0360(3) Uani 1 1 d . . . . .
H2 H 0.300902 0.734113 -0.230527 0.043 Uiso 1 1 calc R U . . .
C3 C 0.38816(14) 0.81133(10) -0.09310(8) 0.0346(3) Uani 1 1 d . . . . .
H3 H 0.444030 0.877319 -0.118194 0.041 Uiso 1 1 calc R U . . .
C4 C 0.46608(13) 0.78441(10) -0.01094(8) 0.0303(2) Uani 1 1 d . . . . .
C5 C 0.53094(13) 0.85910(10) 0.06958(9) 0.0333(3) Uani 1 1 d . . . . .
H5 H 0.543632 0.932823 0.067681 0.040 Uiso 1 1 calc R U . . .
C6 C 0.57719(13) 0.82821(10) 0.15213(9) 0.0344(3) Uani 1 1 d . . . . .
H6 H 0.619790 0.880338 0.205432 0.041 Uiso 1 1 calc R U . . .
C7 C 0.56045(13) 0.71975(10) 0.15602(9) 0.0324(2) Uani 1 1 d . . . . .
C8 C 0.50546(14) 0.64514(10) 0.07511(9) 0.0345(3) Uani 1 1 d . . . . .
H8 H 0.499058 0.572744 0.075891 0.041 Uiso 1 1 calc R U . . .
C9 C 0.46041(13) 0.67866(10) -0.00634(8) 0.0318(2) Uani 1 1 d . . . . .
C10 C 0.59619(17) 0.67700(11) 0.24530(10) 0.0432(3) Uani 1 1 d . . . . .
H10B H 0.514086 0.617653 0.255798 0.052 Uiso 1 1 calc R U . . .
H10A H 0.664010 0.646340 0.239046 0.052 Uiso 1 1 calc R U . . .
C11 C 0.66571(13) 0.86454(11) 0.44036(9) 0.0354(3) Uani 1 1 d . . . . .
H11 H 0.645091 0.899085 0.489588 0.042 Uiso 1 1 calc R U . . .
O3 O 0.15215(10) 0.61904(7) 0.01590(6) 0.03391(19) Uani 1 1 d . . . . .
O4 O 0.07798(12) 0.50833(8) -0.11527(7) 0.0471(3) Uani 1 1 d . . . . .
N5 N 0.09524(12) 0.74058(9) 0.37570(8) 0.0377(2) Uani 1 1 d . . . . .
N6 N 0.19604(10) 0.83308(8) 0.36683(7) 0.02785(19) Uani 1 1 d . . . . .
N7 N 0.18883(11) 0.92189(8) 0.40328(7) 0.0292(2) Uani 1 1 d . . . . .
N8 N 0.07766(10) 0.88817(8) 0.43851(7) 0.02802(19) Uani 1 1 d . . . . .
C12 C 0.12869(14) 0.60161(10) -0.07817(8) 0.0327(2) Uani 1 1 d . . . . .
C13 C 0.17246(14) 0.69689(10) -0.13198(8) 0.0333(3) Uani 1 1 d . . . . .
H13 H 0.097607 0.693378 -0.182673 0.040 Uiso 1 1 calc R U . . .
C14 C 0.24673(14) 0.81213(10) -0.07588(8) 0.0330(3) Uani 1 1 d . . . . .
H14 H 0.223297 0.867776 -0.108011 0.040 Uiso 1 1 calc R U . . .
C15 C 0.23317(13) 0.81863(10) 0.02312(8) 0.0302(2) Uani 1 1 d . . . . .
C16 C 0.27262(15) 0.91765(11) 0.07933(9) 0.0366(3) Uani 1 1 d . . . . .
H16 H 0.286679 0.982102 0.051858 0.044 Uiso 1 1 calc R U . . .
C17 C 0.29169(15) 0.92324(11) 0.17541(9) 0.0367(3) Uani 1 1 d . . . . .
H17 H 0.319519 0.991085 0.212319 0.044 Uiso 1 1 calc R U . . .
C18 C 0.26944(13) 0.82812(11) 0.21670(8) 0.0308(2) Uani 1 1 d . . . . .
C19 C 0.21878(13) 0.72727(10) 0.16149(8) 0.0303(2) Uani 1 1 d . . . . .
H19 H 0.197399 0.662023 0.188540 0.036 Uiso 1 1 calc R U . . .
C20 C 0.20015(12) 0.72418(9) 0.06568(8) 0.0283(2) Uani 1 1 d . . . . .
C21 C 0.30725(13) 0.83538(12) 0.32098(8) 0.0339(3) Uani 1 1 d . . . . .
H21B H 0.331996 0.773908 0.336383 0.041 Uiso 1 1 calc R U . . .
H21A H 0.387646 0.903486 0.344971 0.041 Uiso 1 1 calc R U . . .
C22 C 0.02324(14) 0.77827(11) 0.42146(9) 0.0352(3) Uani 1 1 d . . . . .
H22 H -0.056791 0.733237 0.439880 0.042 Uiso 1 1 calc R U . . .
O5 O -0.13804(13) 0.91743(9) 1.03112(7) 0.0483(3) Uani 1 1 d . . . . .
O6 O -0.07601(16) 1.02020(11) 1.16624(9) 0.0712(4) Uani 1 1 d . . . . .
N9 N -0.03558(12) 0.76742(9) 0.69873(7) 0.0361(2) Uani 1 1 d . . . . .
N10 N -0.15285(11) 0.78033(8) 0.68595(6) 0.0289(2) Uani 1 1 d . . . . .
N11 N -0.15751(11) 0.85570(9) 0.63397(7) 0.0309(2) Uani 1 1 d . . . . .
N12 N -0.03662(11) 0.89615(8) 0.61061(6) 0.0288(2) Uani 1 1 d . . . . .
C23 C -0.09263(17) 0.93334(14) 1.12600(10) 0.0486(4) Uani 1 1 d . . . . .
C24 C -0.07093(17) 0.84381(16) 1.16729(10) 0.0503(4) Uani 1 1 d . . . . .
H24 H -0.036576 0.853240 1.231510 0.060 Uiso 1 1 calc R U . . .
C25 C -0.09792(16) 0.74872(15) 1.11753(10) 0.0465(3) Uani 1 1 d . . . . .
H25 H -0.084845 0.691651 1.146928 0.056 Uiso 1 1 calc R U . . .
C26 C -0.14737(14) 0.73288(12) 1.01822(9) 0.0368(3) Uani 1 1 d . . . . .
C27 C -0.17643(18) 0.63694(13) 0.96047(10) 0.0472(4) Uani 1 1 d . . . . .
H27 H -0.167339 0.576466 0.986160 0.057 Uiso 1 1 calc R U . . .
C28 C -0.21846(17) 0.62975(12) 0.86590(10) 0.0435(3) Uani 1 1 d . . . . .
H28 H -0.237939 0.564536 0.827438 0.052 Uiso 1 1 calc R U . . .
C29 C -0.23209(14) 0.71921(11) 0.82723(8) 0.0332(3) Uani 1 1 d . . . . .
C30 C -0.20642(15) 0.81425(11) 0.88340(9) 0.0372(3) Uani 1 1 d . . . . .
H30 H -0.217532 0.874064 0.857729 0.045 Uiso 1 1 calc R U . . .
C31 C -0.16392(14) 0.82031(11) 0.97843(9) 0.0346(3) Uani 1 1 d . . . . .
C32 C -0.27114(14) 0.71338(11) 0.72335(8) 0.0360(3) Uani 1 1 d . . . . .
H32B H -0.305743 0.636958 0.694648 0.043 Uiso 1 1 calc R U . . .
H32A H -0.344279 0.739730 0.708116 0.043 Uiso 1 1 calc R U . . .
C33 C 0.03547(14) 0.84207(11) 0.65110(9) 0.0344(3) Uani 1 1 d . . . . .
H33 H 0.125839 0.855684 0.646171 0.041 Uiso 1 1 calc R U . . .
B1 B 0.39679(18) 0.86036(15) 0.62975(13) 0.0448(4) Uani 1 1 d . . . . .
F1 F 0.49019(11) 0.82938(9) 0.68299(8) 0.0686(3) Uani 1 1 d . . . . .
F2 F 0.2688(9) 0.7722(7) 0.6134(7) 0.0497(11) Uani 0.60(3) 1 d . . P A 1
F3 F 0.4375(8) 0.8818(14) 0.5446(7) 0.104(3) Uani 0.60(3) 1 d . . P A 1
F4 F 0.3816(15) 0.9467(11) 0.6710(12) 0.095(3) Uani 0.60(3) 1 d . . P A 1
F3A F 0.4437(13) 0.9147(11) 0.5661(11) 0.102(3) Uani 0.40(3) 1 d . . P A 2
F4A F 0.379(2) 0.9342(16) 0.6946(9) 0.074(3) Uani 0.40(3) 1 d . . P A 2
F2A F 0.2775(16) 0.7726(12) 0.5956(14) 0.070(3) Uani 0.40(3) 1 d . . P A 2
N13 N 0.2241(2) 0.53505(15) 0.32056(13) 0.0738(5) Uani 1 1 d . . . B 2
C34 C -0.0127(3) 0.47644(17) 0.36302(16) 0.0773(6) Uani 1 1 d . . . B 2
H34A H -0.075917 0.486865 0.313267 0.116 Uiso 1 1 calc R U . B 2
H34B H -0.004990 0.520951 0.419746 0.116 Uiso 1 1 calc R U . B 2
H34C H -0.046185 0.399746 0.372218 0.116 Uiso 1 1 calc R U . B 2
C35 C 0.1198(3) 0.50877(14) 0.33898(12) 0.0590(5) Uani 1 1 d . . . B 2
N14 N 0.2679(2) 0.38284(15) 0.51912(14) 0.0780(5) Uani 1 1 d . . . C 2
C36 C 0.3905(2) 0.59366(17) 0.54510(16) 0.0766(6) Uani 1 1 d . . . C 2
H36C H 0.336150 0.624382 0.506042 0.115 Uiso 1 1 calc R U . C 2
H36B H 0.479600 0.615225 0.529021 0.115 Uiso 1 1 calc R U . C 2
H36A H 0.401552 0.620769 0.609650 0.115 Uiso 1 1 calc R U . C 2
C37 C 0.32200(18) 0.47501(16) 0.53105(12) 0.0535(4) Uani 1 1 d . . . C 2

loop_
_atom_site_aniso_label
_atom_site_aniso_U_11
_atom_site_aniso_U_22
_atom_site_aniso_U_33
_atom_site_aniso_U_23
_atom_site_aniso_U_13
_atom_site_aniso_U_12
Fe1 0.02391(11) 0.02619(11) 0.01781(9) 0.00376(8) 0.00575(8) 0.01320(9)
O1 0.0610(7) 0.0409(5) 0.0320(4) -0.0074(4) -0.0002(4) 0.0299(5)
O2 0.1041(11) 0.0636(7) 0.0344(5) -0.0117(5) 0.0036(6) 0.0501(8)
N1 0.0280(5) 0.0430(6) 0.0455(6) 0.0009(5) 0.0035(5) 0.0133(5)
N2 0.0319(5) 0.0350(5) 0.0307(5) 0.0002(4) -0.0025(4) 0.0146(4)
N3 0.0303(5) 0.0417(6) 0.0256(4) 0.0002(4) 0.0012(4) 0.0150(4)
N4 0.0275(5) 0.0355(5) 0.0239(4) 0.0018(4) 0.0034(4) 0.0136(4)
C1 0.0565(9) 0.0419(7) 0.0289(6) -0.0004(5) 0.0103(6) 0.0230(7)
C2 0.0524(8) 0.0349(6) 0.0223(5) 0.0064(4) 0.0100(5) 0.0179(6)
C3 0.0474(7) 0.0296(6) 0.0272(5) 0.0076(4) 0.0136(5) 0.0129(5)
C4 0.0323(6) 0.0299(6) 0.0288(5) 0.0036(4) 0.0114(5) 0.0105(5)
C5 0.0342(6) 0.0259(5) 0.0366(6) 0.0027(5) 0.0092(5) 0.0078(5)
C6 0.0317(6) 0.0305(6) 0.0346(6) -0.0029(5) 0.0021(5) 0.0083(5)
C7 0.0287(6) 0.0337(6) 0.0328(6) -0.0012(5) -0.0002(5) 0.0137(5)
C8 0.0363(6) 0.0309(6) 0.0368(6) -0.0031(5) 0.0009(5) 0.0179(5)
C9 0.0330(6) 0.0326(6) 0.0297(5) -0.0040(5) 0.0050(5) 0.0146(5)
C10 0.0516(8) 0.0343(7) 0.0371(7) -0.0058(5) -0.0110(6) 0.0195(6)
C11 0.0283(6) 0.0410(7) 0.0367(6) 0.0008(5) 0.0053(5) 0.0148(5)
O3 0.0460(5) 0.0270(4) 0.0265(4) 0.0047(3) 0.0083(4) 0.0116(4)
O4 0.0641(7) 0.0315(5) 0.0356(5) 0.0008(4) 0.0065(5) 0.0100(5)
N5 0.0403(6) 0.0311(5) 0.0469(6) 0.0028(5) 0.0167(5) 0.0171(5)
N6 0.0305(5) 0.0326(5) 0.0253(4) 0.0007(4) 0.0081(4) 0.0174(4)
N7 0.0318(5) 0.0319(5) 0.0286(5) 0.0017(4) 0.0099(4) 0.0166(4)
N8 0.0312(5) 0.0326(5) 0.0270(4) 0.0044(4) 0.0102(4) 0.0181(4)
C12 0.0361(6) 0.0326(6) 0.0276(5) 0.0042(5) 0.0044(5) 0.0127(5)
C13 0.0439(7) 0.0327(6) 0.0245(5) 0.0065(4) 0.0020(5) 0.0183(5)
C14 0.0480(7) 0.0297(6) 0.0256(5) 0.0088(4) 0.0062(5) 0.0200(5)
C15 0.0366(6) 0.0309(6) 0.0280(5) 0.0056(4) 0.0076(5) 0.0184(5)
C16 0.0502(8) 0.0308(6) 0.0363(6) 0.0070(5) 0.0126(6) 0.0224(6)
C17 0.0447(7) 0.0346(6) 0.0358(6) -0.0007(5) 0.0112(6) 0.0208(6)
C18 0.0307(6) 0.0400(6) 0.0274(5) 0.0024(5) 0.0099(4) 0.0190(5)
C19 0.0336(6) 0.0340(6) 0.0278(5) 0.0072(4) 0.0116(5) 0.0158(5)
C20 0.0316(6) 0.0284(5) 0.0275(5) 0.0032(4) 0.0080(4) 0.0139(5)
C21 0.0315(6) 0.0492(7) 0.0281(5) 0.0010(5) 0.0095(5) 0.0230(5)
C22 0.0363(7) 0.0330(6) 0.0427(7) 0.0072(5) 0.0167(5) 0.0170(5)
O5 0.0682(7) 0.0485(6) 0.0332(5) 0.0040(4) 0.0107(5) 0.0286(5)
O6 0.0938(11) 0.0661(8) 0.0466(7) -0.0103(6) 0.0110(7) 0.0281(8)
N9 0.0415(6) 0.0434(6) 0.0335(5) 0.0144(5) 0.0099(5) 0.0257(5)
N10 0.0348(5) 0.0329(5) 0.0229(4) 0.0084(4) 0.0073(4) 0.0166(4)
N11 0.0357(5) 0.0377(5) 0.0262(4) 0.0118(4) 0.0101(4) 0.0196(4)
N12 0.0331(5) 0.0367(5) 0.0232(4) 0.0092(4) 0.0095(4) 0.0188(4)
C23 0.0475(9) 0.0611(10) 0.0344(7) -0.0001(7) 0.0095(6) 0.0191(7)
C24 0.0455(8) 0.0822(12) 0.0292(6) 0.0083(7) 0.0072(6) 0.0321(8)
C25 0.0488(8) 0.0718(10) 0.0325(6) 0.0191(7) 0.0122(6) 0.0355(8)
C26 0.0390(7) 0.0502(8) 0.0298(6) 0.0154(5) 0.0130(5) 0.0234(6)
C27 0.0705(10) 0.0468(8) 0.0375(7) 0.0200(6) 0.0171(7) 0.0332(8)
C28 0.0620(9) 0.0371(7) 0.0358(6) 0.0113(5) 0.0146(6) 0.0216(7)
C29 0.0364(6) 0.0369(6) 0.0289(5) 0.0119(5) 0.0119(5) 0.0143(5)
C30 0.0487(8) 0.0390(7) 0.0309(6) 0.0138(5) 0.0119(5) 0.0224(6)
C31 0.0378(7) 0.0408(7) 0.0301(6) 0.0081(5) 0.0116(5) 0.0186(5)
C32 0.0373(7) 0.0382(7) 0.0285(6) 0.0093(5) 0.0075(5) 0.0096(5)
C33 0.0363(6) 0.0448(7) 0.0312(6) 0.0123(5) 0.0099(5) 0.0238(6)
B1 0.0402(9) 0.0480(9) 0.0520(9) 0.0164(8) 0.0162(7) 0.0198(7)
F1 0.0533(6) 0.0737(7) 0.0813(7) 0.0096(6) -0.0007(5) 0.0342(5)
F2 0.0368(15) 0.0521(17) 0.061(2) 0.0064(16) 0.0140(14) 0.0174(11)
F3 0.085(3) 0.185(7) 0.065(3) 0.057(4) 0.047(2) 0.059(3)
F4 0.073(2) 0.0543(18) 0.160(7) -0.006(5) 0.018(5) 0.0329(16)
F3A 0.139(6) 0.094(5) 0.078(5) 0.046(4) 0.060(4) 0.031(3)
F4A 0.070(4) 0.074(7) 0.078(4) -0.021(4) 0.008(3) 0.036(5)
F2A 0.045(3) 0.071(4) 0.082(7) -0.013(3) 0.015(3) 0.012(3)
N13 0.1039(15) 0.0607(10) 0.0624(10) 0.0058(8) 0.0144(10) 0.0403(10)
C34 0.0951(17) 0.0548(11) 0.0740(13) 0.0015(10) 0.0120(12) 0.0245(11)
C35 0.0924(15) 0.0428(9) 0.0408(8) 0.0010(7) 0.0024(9) 0.0311(10)
N14 0.0865(13) 0.0597(11) 0.0860(13) 0.0216(9) 0.0296(10) 0.0206(9)
C36 0.0790(15) 0.0576(11) 0.0732(13) -0.0100(10) 0.0056(11) 0.0123(10)
C37 0.0514(9) 0.0604(10) 0.0482(9) 0.0078(7) 0.0127(7) 0.0206(8)

_geom_special_details            
;
 All esds (except the esd in the dihedral angle between two l.s. planes)
 are estimated using the full covariance matrix.  The cell esds are taken
 into account individually in the estimation of esds in distances, angles
 and torsion angles; correlations between esds in cell parameters are only
 used when they are defined by crystal symmetry.  An approximate (isotropic)
 treatment of cell esds is used for estimating esds involving l.s. planes.
;
loop_
_geom_bond_atom_site_label_1
_geom_bond_atom_site_label_2
_geom_bond_distance
_geom_bond_site_symmetry_2
_geom_bond_publ_flag
Fe1 N4 2.2078(14) 1_455 ?
Fe1 N4 2.2078(14) 2_676 ?
Fe1 N8 2.1915(11) . ?
Fe1 N8 2.1915(11) 2_576 ?
Fe1 N12 2.1874(11) . ?
Fe1 N12 2.1874(11) 2_576 ?
O1 C1 1.3690(17) . ?
O1 C9 1.4016(15) . ?
O2 C1 1.2003(16) . ?
N1 N2 1.3284(16) . ?
N1 C11 1.3206(18) . ?
N2 N3 1.3080(16) . ?
N2 C10 1.4629(17) . ?
N3 N4 1.3230(14) . ?
N4 C11 1.3483(17) . ?
C1 C2 1.497(2) . ?
C2 H2 0.9900 . ?
C2 C3 1.5487(19) . ?
C2 C13 1.573(2) . ?
C3 H3 0.9900 . ?
C3 C4 1.4979(18) . ?
C3 C14 1.596(2) . ?
C4 C5 1.3941(18) . ?
C4 C9 1.3911(18) . ?
C5 H5 0.9400 . ?
C5 C6 1.3825(19) . ?
C6 H6 0.9400 . ?
C6 C7 1.3901(18) . ?
C7 C8 1.3927(18) . ?
C7 C10 1.5131(19) . ?
C8 H8 0.9400 . ?
C8 C9 1.3821(18) . ?
C10 H10B 0.9800 . ?
C10 H10A 0.9800 . ?
C11 H11 0.9400 . ?
O3 C12 1.3580(15) . ?
O3 C20 1.4023(15) . ?
O4 C12 1.2012(16) . ?
N5 N6 1.3273(16) . ?
N5 C22 1.3233(16) . ?
N6 N7 1.3056(14) . ?
N6 C21 1.4675(15) . ?
N7 N8 1.3198(14) . ?
N8 C22 1.3413(17) . ?
C12 C13 1.4979(18) . ?
C13 H13 0.9900 . ?
C13 C14 1.5404(18) . ?
C14 H14 0.9900 . ?
C14 C15 1.4932(17) . ?
C15 C16 1.3905(18) . ?
C15 C20 1.3869(17) . ?
C16 H16 0.9400 . ?
C16 C17 1.3910(19) . ?
C17 H17 0.9400 . ?
C17 C18 1.3912(19) . ?
C18 C19 1.3887(18) . ?
C18 C21 1.5114(17) . ?
C19 H19 0.9400 . ?
C19 C20 1.3897(16) . ?
C21 H21B 0.9800 . ?
C21 H21A 0.9800 . ?
C22 H22 0.9400 . ?
O5 C23 1.3787(18) . ?
O5 C31 1.3745(17) . ?
O6 C23 1.203(2) . ?
N9 N10 1.3279(15) . ?
N9 C33 1.3224(17) . ?
N10 N11 1.3075(14) . ?
N10 C32 1.4689(17) . ?
N11 N12 1.3240(15) . ?
N12 C33 1.3430(16) . ?
C23 C24 1.447(2) . ?
C24 H24 0.9400 . ?
C24 C25 1.329(2) . ?
C25 H25 0.9400 . ?
C25 C26 1.4463(19) . ?
C26 C27 1.391(2) . ?
C26 C31 1.3900(19) . ?
C27 H27 0.9400 . ?
C27 C28 1.378(2) . ?
C28 H28 0.9400 . ?
C28 C29 1.3956(19) . ?
C29 C30 1.3779(19) . ?
C29 C32 1.5088(17) . ?
C30 H30 0.9400 . ?
C30 C31 1.3874(18) . ?
C32 H32B 0.9800 . ?
C32 H32A 0.9800 . ?
C33 H33 0.9400 . ?
B1 F1 1.377(2) . ?
B1 F2 1.402(10) . ?
B1 F3 1.408(7) . ?
B1 F4 1.347(12) . ?
B1 F3A 1.272(11) . ?
B1 F4A 1.418(15) . ?
B1 F2A 1.358(16) . ?
N13 C35 1.133(3) . ?
C34 H34A 0.9700 . ?
C34 H34B 0.9700 . ?
C34 H34C 0.9700 . ?
C34 C35 1.442(3) . ?
N14 C37 1.127(2) . ?
C36 H36C 0.9700 . ?
C36 H36B 0.9700 . ?
C36 H36A 0.9700 . ?
C36 C37 1.450(3) . ?

loop_
_geom_angle_atom_site_label_1
_geom_angle_atom_site_label_2
_geom_angle_atom_site_label_3
_geom_angle
_geom_angle_site_symmetry_1
_geom_angle_site_symmetry_3
_geom_angle_publ_flag
N4 Fe1 N4 180.0 1_455 2_676 ?
N8 Fe1 N4 89.10(5) 2_576 2_676 ?
N8 Fe1 N4 89.10(5) . 1_455 ?
N8 Fe1 N4 90.90(5) . 2_676 ?
N8 Fe1 N4 90.90(5) 2_576 1_455 ?
N8 Fe1 N8 180.0 . 2_576 ?
N12 Fe1 N4 88.07(5) 2_576 2_676 ?
N12 Fe1 N4 88.07(5) . 1_455 ?
N12 Fe1 N4 91.93(5) 2_576 1_455 ?
N12 Fe1 N4 91.93(5) . 2_676 ?
N12 Fe1 N8 87.16(4) . . ?
N12 Fe1 N8 92.84(4) . 2_576 ?
N12 Fe1 N8 87.16(4) 2_576 2_576 ?
N12 Fe1 N8 92.84(4) 2_576 . ?
N12 Fe1 N12 180.0 . 2_576 ?
C1 O1 C9 121.55(11) . . ?
C11 N1 N2 101.75(11) . . ?
N1 N2 C10 123.54(12) . . ?
N3 N2 N1 114.42(10) . . ?
N3 N2 C10 122.03(12) . . ?
N2 N3 N4 105.47(10) . . ?
N3 N4 Fe1 118.00(8) . 1_655 ?
N3 N4 C11 106.50(10) . . ?
C11 N4 Fe1 134.46(8) . 1_655 ?
O1 C1 C2 117.97(11) . . ?
O2 C1 O1 117.01(14) . . ?
O2 C1 C2 124.99(14) . . ?
C1 C2 H2 110.1 . . ?
C1 C2 C3 118.19(12) . . ?
C1 C2 C13 117.20(11) . . ?
C3 C2 H2 110.1 . . ?
C3 C2 C13 89.46(10) . . ?
C13 C2 H2 110.1 . . ?
C2 C3 H3 113.6 . . ?
C2 C3 C14 88.70(10) . . ?
C4 C3 C2 112.55(11) . . ?
C4 C3 H3 113.6 . . ?
C4 C3 C14 112.56(10) . . ?
C14 C3 H3 113.6 . . ?
C5 C4 C3 121.62(11) . . ?
C9 C4 C3 121.24(11) . . ?
C9 C4 C5 116.50(12) . . ?
C4 C5 H5 118.9 . . ?
C6 C5 C4 122.10(12) . . ?
C6 C5 H5 118.9 . . ?
C5 C6 H6 120.1 . . ?
C5 C6 C7 119.75(12) . . ?
C7 C6 H6 120.1 . . ?
C6 C7 C8 119.41(12) . . ?
C6 C7 C10 123.04(11) . . ?
C8 C7 C10 117.54(12) . . ?
C7 C8 H8 120.4 . . ?
C9 C8 C7 119.29(12) . . ?
C9 C8 H8 120.4 . . ?
C4 C9 O1 122.50(11) . . ?
C8 C9 O1 114.90(11) . . ?
C8 C9 C4 122.59(11) . . ?
N2 C10 C7 112.60(11) . . ?
N2 C10 H10B 109.1 . . ?
N2 C10 H10A 109.1 . . ?
C7 C10 H10B 109.1 . . ?
C7 C10 H10A 109.1 . . ?
H10B C10 H10A 107.8 . . ?
N1 C11 N4 111.87(12) . . ?
N1 C11 H11 124.1 . . ?
N4 C11 H11 124.1 . . ?
C12 O3 C20 122.43(10) . . ?
C22 N5 N6 101.40(10) . . ?
N5 N6 C21 122.87(10) . . ?
N7 N6 N5 114.35(10) . . ?
N7 N6 C21 122.78(11) . . ?
N6 N7 N8 105.74(10) . . ?
N7 N8 Fe1 123.35(8) . . ?
N7 N8 C22 106.32(10) . . ?
C22 N8 Fe1 130.12(9) . . ?
O3 C12 C13 120.05(11) . . ?
O4 C12 O3 117.82(11) . . ?
O4 C12 C13 122.05(11) . . ?
C2 C13 H13 112.0 . . ?
C12 C13 C2 112.10(11) . . ?
C12 C13 H13 112.0 . . ?
C12 C13 C14 117.13(10) . . ?
C14 C13 C2 89.87(10) . . ?
C14 C13 H13 112.0 . . ?
C3 C14 H14 111.8 . . ?
C13 C14 C3 88.89(10) . . ?
C13 C14 H14 111.8 . . ?
C15 C14 C3 115.55(10) . . ?
C15 C14 C13 115.07(10) . . ?
C15 C14 H14 111.8 . . ?
C16 C15 C14 122.80(11) . . ?
C20 C15 C14 119.08(11) . . ?
C20 C15 C16 117.36(11) . . ?
C15 C16 H16 119.3 . . ?
C15 C16 C17 121.32(12) . . ?
C17 C16 H16 119.3 . . ?
C16 C17 H17 120.1 . . ?
C16 C17 C18 119.80(12) . . ?
C18 C17 H17 120.1 . . ?
C17 C18 C21 119.98(12) . . ?
C19 C18 C17 119.70(11) . . ?
C19 C18 C21 120.24(12) . . ?
C18 C19 H19 120.5 . . ?
C18 C19 C20 119.06(11) . . ?
C20 C19 H19 120.5 . . ?
C15 C20 O3 122.70(10) . . ?
C15 C20 C19 122.28(11) . . ?
C19 C20 O3 114.94(10) . . ?
N6 C21 C18 112.79(10) . . ?
N6 C21 H21B 109.0 . . ?
N6 C21 H21A 109.0 . . ?
C18 C21 H21B 109.0 . . ?
C18 C21 H21A 109.0 . . ?
H21B C21 H21A 107.8 . . ?
N5 C22 N8 112.19(12) . . ?
N5 C22 H22 123.9 . . ?
N8 C22 H22 123.9 . . ?
C31 O5 C23 121.56(12) . . ?
C33 N9 N10 101.45(10) . . ?
N9 N10 C32 123.62(10) . . ?
N11 N10 N9 114.62(10) . . ?
N11 N10 C32 121.72(11) . . ?
N10 N11 N12 105.29(10) . . ?
N11 N12 Fe1 121.45(8) . . ?
N11 N12 C33 106.56(10) . . ?
C33 N12 Fe1 130.36(9) . . ?
O5 C23 C24 116.88(14) . . ?
O6 C23 O5 116.57(16) . . ?
O6 C23 C24 126.55(15) . . ?
C23 C24 H24 118.9 . . ?
C25 C24 C23 122.24(14) . . ?
C25 C24 H24 118.9 . . ?
C24 C25 H25 119.9 . . ?
C24 C25 C26 120.11(14) . . ?
C26 C25 H25 119.9 . . ?
C27 C26 C25 124.13(13) . . ?
C31 C26 C25 117.45(14) . . ?
C31 C26 C27 118.41(12) . . ?
C26 C27 H27 119.7 . . ?
C28 C27 C26 120.60(13) . . ?
C28 C27 H27 119.7 . . ?
C27 C28 H28 120.0 . . ?
C27 C28 C29 120.04(14) . . ?
C29 C28 H28 120.0 . . ?
C28 C29 C32 120.05(12) . . ?
C30 C29 C28 120.26(12) . . ?
C30 C29 C32 119.66(11) . . ?
C29 C30 H30 120.5 . . ?
C29 C30 C31 119.00(12) . . ?
C31 C30 H30 120.5 . . ?
O5 C31 C26 121.71(12) . . ?
O5 C31 C30 116.62(12) . . ?
C30 C31 C26 121.67(13) . . ?
N10 C32 C29 110.71(11) . . ?
N10 C32 H32B 109.5 . . ?
N10 C32 H32A 109.5 . . ?
C29 C32 H32B 109.5 . . ?
C29 C32 H32A 109.5 . . ?
H32B C32 H32A 108.1 . . ?
N9 C33 N12 112.08(12) . . ?
N9 C33 H33 124.0 . . ?
N12 C33 H33 124.0 . . ?
F1 B1 F2 108.1(3) . . ?
F1 B1 F3 107.6(4) . . ?
F1 B1 F4A 102.2(8) . . ?
F2 B1 F3 109.1(6) . . ?
F4 B1 F1 113.8(7) . . ?
F4 B1 F2 106.6(7) . . ?
F4 B1 F3 111.4(6) . . ?
F3A B1 F1 113.0(6) . . ?
F3A B1 F4A 106.8(9) . . ?
F3A B1 F2A 111.9(9) . . ?
F2A B1 F1 111.1(6) . . ?
F2A B1 F4A 111.4(11) . . ?
H34A C34 H34B 109.5 . . ?
H34A C34 H34C 109.5 . . ?
H34B C34 H34C 109.5 . . ?
C35 C34 H34A 109.5 . . ?
C35 C34 H34B 109.5 . . ?
C35 C34 H34C 109.5 . . ?
N13 C35 C34 179.4(2) . . ?
H36C C36 H36B 109.5 . . ?
H36C C36 H36A 109.5 . . ?
H36B C36 H36A 109.5 . . ?
C37 C36 H36C 109.5 . . ?
C37 C36 H36B 109.5 . . ?
C37 C36 H36A 109.5 . . ?
N14 C37 C36 179.2(2) . . ?

loop_
_geom_torsion_atom_site_label_1
_geom_torsion_atom_site_label_2
_geom_torsion_atom_site_label_3
_geom_torsion_atom_site_label_4
_geom_torsion
_geom_torsion_site_symmetry_1
_geom_torsion_site_symmetry_2
_geom_torsion_site_symmetry_3
_geom_torsion_site_symmetry_4
_geom_torsion_publ_flag
Fe1 N4 C11 N1 -167.36(9) 1_655 . . . ?
Fe1 N8 C22 N5 174.26(9) . . . . ?
Fe1 N12 C33 N9 -164.55(9) . . . . ?
O1 C1 C2 C3 27.67(19) . . . . ?
O1 C1 C2 C13 -77.60(17) . . . . ?
O2 C1 C2 C3 -154.37(16) . . . . ?
O2 C1 C2 C13 100.36(18) . . . . ?
N1 N2 N3 N4 0.23(14) . . . . ?
N1 N2 C10 C7 93.27(16) . . . . ?
N2 N1 C11 N4 -0.11(15) . . . . ?
N2 N3 N4 Fe1 169.74(7) . . . 1_655 ?
N2 N3 N4 C11 -0.28(13) . . . . ?
N3 N2 C10 C7 -85.57(16) . . . . ?
N3 N4 C11 N1 0.26(15) . . . . ?
C1 O1 C9 C4 -7.8(2) . . . . ?
C1 O1 C9 C8 172.64(13) . . . . ?
C1 C2 C3 C4 -19.96(17) . . . . ?
C1 C2 C3 C14 -133.92(12) . . . . ?
C1 C2 C13 C12 15.84(15) . . . . ?
C1 C2 C13 C14 135.26(11) . . . . ?
C2 C3 C4 C5 -170.89(11) . . . . ?
C2 C3 C4 C9 -0.38(17) . . . . ?
C2 C3 C14 C13 13.30(9) . . . . ?
C2 C3 C14 C15 130.72(11) . . . . ?
C2 C13 C14 C3 -13.09(8) . . . . ?
C2 C13 C14 C15 -130.95(11) . . . . ?
C3 C2 C13 C12 -105.92(11) . . . . ?
C3 C2 C13 C14 13.50(9) . . . . ?
C3 C4 C5 C6 165.62(12) . . . . ?
C3 C4 C9 O1 14.94(19) . . . . ?
C3 C4 C9 C8 -165.55(12) . . . . ?
C3 C14 C15 C16 89.94(15) . . . . ?
C3 C14 C15 C20 -79.76(15) . . . . ?
C4 C3 C14 C13 -100.65(11) . . . . ?
C4 C3 C14 C15 16.77(15) . . . . ?
C4 C5 C6 C7 0.6(2) . . . . ?
C5 C4 C9 O1 -174.08(12) . . . . ?
C5 C4 C9 C8 5.43(19) . . . . ?
C5 C6 C7 C8 4.3(2) . . . . ?
C5 C6 C7 C10 -174.20(13) . . . . ?
C6 C7 C8 C9 -4.2(2) . . . . ?
C6 C7 C10 N2 -0.5(2) . . . . ?
C7 C8 C9 O1 178.75(12) . . . . ?
C7 C8 C9 C4 -0.8(2) . . . . ?
C8 C7 C10 N2 -179.03(12) . . . . ?
C9 O1 C1 O2 168.09(14) . . . . ?
C9 O1 C1 C2 -13.8(2) . . . . ?
C9 C4 C5 C6 -5.32(19) . . . . ?
C10 N2 N3 N4 179.17(11) . . . . ?
C10 C7 C8 C9 174.38(13) . . . . ?
C11 N1 N2 N3 -0.08(15) . . . . ?
C11 N1 N2 C10 -179.00(12) . . . . ?
O3 C12 C13 C2 103.34(14) . . . . ?
O3 C12 C13 C14 1.49(19) . . . . ?
O4 C12 C13 C2 -73.33(17) . . . . ?
O4 C12 C13 C14 -175.18(13) . . . . ?
N5 N6 N7 N8 -0.10(13) . . . . ?
N5 N6 C21 C18 83.64(15) . . . . ?
N6 N5 C22 N8 0.50(15) . . . . ?
N6 N7 N8 Fe1 -174.88(7) . . . . ?
N6 N7 N8 C22 0.40(13) . . . . ?
N7 N6 C21 C18 -97.18(14) . . . . ?
N7 N8 C22 N5 -0.59(15) . . . . ?
C12 O3 C20 C15 -2.99(18) . . . . ?
C12 O3 C20 C19 -179.91(11) . . . . ?
C12 C13 C14 C3 101.84(12) . . . . ?
C12 C13 C14 C15 -16.01(17) . . . . ?
C13 C2 C3 C4 100.94(11) . . . . ?
C13 C2 C3 C14 -13.02(8) . . . . ?
C13 C14 C15 C16 -168.52(12) . . . . ?
C13 C14 C15 C20 21.78(17) . . . . ?
C14 C3 C4 C5 -72.50(15) . . . . ?
C14 C3 C4 C9 98.02(14) . . . . ?
C14 C15 C16 C17 -163.48(13) . . . . ?
C14 C15 C20 O3 -13.16(18) . . . . ?
C14 C15 C20 C19 163.54(12) . . . . ?
C15 C16 C17 C18 -0.8(2) . . . . ?
C16 C15 C20 O3 176.59(12) . . . . ?
C16 C15 C20 C19 -6.72(19) . . . . ?
C16 C17 C18 C19 -4.7(2) . . . . ?
C16 C17 C18 C21 172.14(12) . . . . ?
C17 C18 C19 C20 4.40(18) . . . . ?
C17 C18 C21 N6 88.62(15) . . . . ?
C18 C19 C20 O3 178.35(11) . . . . ?
C18 C19 C20 C15 1.41(19) . . . . ?
C19 C18 C21 N6 -94.57(14) . . . . ?
C20 O3 C12 O4 -174.54(12) . . . . ?
C20 O3 C12 C13 8.66(18) . . . . ?
C20 C15 C16 C17 6.4(2) . . . . ?
C21 N6 N7 N8 -179.35(10) . . . . ?
C21 C18 C19 C20 -172.42(11) . . . . ?
C22 N5 N6 N7 -0.24(14) . . . . ?
C22 N5 N6 C21 179.00(11) . . . . ?
O5 C23 C24 C25 -2.5(2) . . . . ?
O6 C23 C24 C25 176.93(18) . . . . ?
N9 N10 N11 N12 -0.20(14) . . . . ?
N9 N10 C32 C29 56.25(16) . . . . ?
N10 N9 C33 N12 -0.82(14) . . . . ?
N10 N11 N12 Fe1 166.58(7) . . . . ?
N10 N11 N12 C33 -0.32(13) . . . . ?
N11 N10 C32 C29 -126.26(12) . . . . ?
N11 N12 C33 N9 0.75(15) . . . . ?
C23 O5 C31 C26 0.9(2) . . . . ?
C23 O5 C31 C30 -178.67(13) . . . . ?
C23 C24 C25 C26 1.7(2) . . . . ?
C24 C25 C26 C27 179.06(15) . . . . ?
C24 C25 C26 C31 0.4(2) . . . . ?
C25 C26 C27 C28 -177.59(15) . . . . ?
C25 C26 C31 O5 -1.7(2) . . . . ?
C25 C26 C31 C30 177.81(13) . . . . ?
C26 C27 C28 C29 0.1(2) . . . . ?
C27 C26 C31 O5 179.58(14) . . . . ?
C27 C26 C31 C30 -0.9(2) . . . . ?
C27 C28 C29 C30 -1.3(2) . . . . ?
C27 C28 C29 C32 176.89(14) . . . . ?
C28 C29 C30 C31 1.5(2) . . . . ?
C28 C29 C32 N10 -106.35(15) . . . . ?
C29 C30 C31 O5 179.19(12) . . . . ?
C29 C30 C31 C26 -0.3(2) . . . . ?
C30 C29 C32 N10 71.90(16) . . . . ?
C31 O5 C23 O6 -178.29(15) . . . . ?
C31 O5 C23 C24 1.2(2) . . . . ?
C31 C26 C27 C28 1.1(2) . . . . ?
C32 N10 N11 N12 -177.90(10) . . . . ?
C32 C29 C30 C31 -176.77(12) . . . . ?
C33 N9 N10 N11 0.63(14) . . . . ?
C33 N9 N10 C32 178.28(11) . . . . ?

_shelx_res_file                  
;
TITL
    206b46v_250.res
    created by SHELXL-2018/3 at 13:34:22 on 19-Apr-2024
REM Old TITL MTK206b31v2_auto in P-1
REM SHELXT solution in P-1
REM R1 0.107, Rweak 0.012, Alpha 0.047, Orientation as input
REM Formula found by SHELXT: C84 N22 O10 F8 Fe
CELL 0.71073 10.816 13.308 14.753 93.25 99.7 112.47
ZERR 1 0.003 0.004 0.004 0.02 0.02 0.03
LATT 1
SFAC C H B F Fe N O
UNIT 74 60 2 8 1 28 12

L.S. 10
PLAN  5
SIZE 0.072 0.312 0.511
TEMP -23(2)
CONF
MORE -1
BOND $H
fmap 2
acta
OMIT -4 64
OMIT 0 -1 1
OMIT 1 0 0
REM <olex2.extras>
REM <HklSrc "%.\\206B46V_250.hkl">
REM </olex2.extras>

WGHT    0.046600    0.341900
FVAR       2.81374   0.60412
FE1   5    0.000000    1.000000    0.500000    10.50000    0.02391    0.02619 =
         0.01781    0.00376    0.00575    0.01320
O1    7    0.409459    0.598228   -0.084174    11.00000    0.06097    0.04086 =
         0.03197   -0.00740   -0.00018    0.02989
O2    7    0.327110    0.550421   -0.233656    11.00000    0.10411    0.06361 =
         0.03435   -0.01168    0.00356    0.05006
N1    6    0.574232    0.781494    0.380258    11.00000    0.02795    0.04303 =
         0.04551    0.00087    0.00346    0.01334
N2    6    0.650821    0.762220    0.325656    11.00000    0.03192    0.03503 =
         0.03070    0.00023   -0.00253    0.01460
N3    6    0.780516    0.827360    0.348557    11.00000    0.03028    0.04165 =
         0.02564    0.00017    0.00116    0.01495
N4    6    0.792250    0.893802    0.422635    11.00000    0.02745    0.03549 =
         0.02391    0.00178    0.00338    0.01357
C1    1    0.347378    0.615273   -0.167220    11.00000    0.05650    0.04190 =
         0.02886   -0.00040    0.01029    0.02298
C2    1    0.306072    0.710594   -0.168024    11.00000    0.05237    0.03491 =
         0.02233    0.00640    0.00995    0.01787
AFIX  13
H2    2    0.300902    0.734113   -0.230527    11.00000   -1.20000
AFIX   0
C3    1    0.388157    0.811325   -0.093102    11.00000    0.04742    0.02960 =
         0.02718    0.00760    0.01356    0.01294
AFIX  13
H3    2    0.444030    0.877319   -0.118194    11.00000   -1.20000
AFIX   0
C4    1    0.466076    0.784413   -0.010939    11.00000    0.03234    0.02995 =
         0.02884    0.00363    0.01140    0.01047
C5    1    0.530938    0.859102    0.069580    11.00000    0.03417    0.02592 =
         0.03663    0.00272    0.00922    0.00777
AFIX  43
H5    2    0.543632    0.932823    0.067681    11.00000   -1.20000
AFIX   0
C6    1    0.577189    0.828206    0.152135    11.00000    0.03168    0.03048 =
         0.03464   -0.00292    0.00207    0.00831
AFIX  43
H6    2    0.619790    0.880338    0.205432    11.00000   -1.20000
AFIX   0
C7    1    0.560454    0.719755    0.156022    11.00000    0.02866    0.03365 =
         0.03280   -0.00124   -0.00018    0.01375
C8    1    0.505463    0.645137    0.075113    11.00000    0.03633    0.03091 =
         0.03680   -0.00312    0.00094    0.01787
AFIX  43
H8    2    0.499058    0.572744    0.075891    11.00000   -1.20000
AFIX   0
C9    1    0.460410    0.678662   -0.006337    11.00000    0.03305    0.03262 =
         0.02965   -0.00398    0.00504    0.01459
C10   1    0.596189    0.676998    0.245303    11.00000    0.05161    0.03427 =
         0.03705   -0.00580   -0.01101    0.01952
AFIX  23
H10B  2    0.514086    0.617653    0.255798    11.00000   -1.20000
H10A  2    0.664010    0.646340    0.239046    11.00000   -1.20000
AFIX   0
C11   1    0.665712    0.864536    0.440365    11.00000    0.02828    0.04101 =
         0.03668    0.00085    0.00531    0.01476
AFIX  43
H11   2    0.645091    0.899085    0.489588    11.00000   -1.20000
AFIX   0
O3    7    0.152149    0.619037    0.015903    11.00000    0.04600    0.02702 =
         0.02645    0.00467    0.00826    0.01161
O4    7    0.077981    0.508334   -0.115274    11.00000    0.06407    0.03146 =
         0.03561    0.00079    0.00652    0.00999
N5    6    0.095240    0.740580    0.375697    11.00000    0.04025    0.03114 =
         0.04685    0.00279    0.01667    0.01708
N6    6    0.196044    0.833083    0.366826    11.00000    0.03054    0.03261 =
         0.02530    0.00071    0.00805    0.01736
N7    6    0.188833    0.921889    0.403281    11.00000    0.03176    0.03194 =
         0.02859    0.00165    0.00990    0.01663
N8    6    0.077663    0.888174    0.438510    11.00000    0.03119    0.03257 =
         0.02698    0.00438    0.01019    0.01814
C12   1    0.128692    0.601613   -0.078170    11.00000    0.03613    0.03264 =
         0.02762    0.00424    0.00440    0.01269
C13   1    0.172461    0.696888   -0.131979    11.00000    0.04394    0.03275 =
         0.02448    0.00649    0.00198    0.01830
AFIX  13
H13   2    0.097607    0.693378   -0.182673    11.00000   -1.20000
AFIX   0
C14   1    0.246731    0.812132   -0.075879    11.00000    0.04796    0.02972 =
         0.02561    0.00876    0.00616    0.02000
AFIX  13
H14   2    0.223297    0.867776   -0.108011    11.00000   -1.20000
AFIX   0
C15   1    0.233167    0.818626    0.023118    11.00000    0.03664    0.03094 =
         0.02805    0.00556    0.00761    0.01836
C16   1    0.272616    0.917649    0.079331    11.00000    0.05018    0.03079 =
         0.03626    0.00700    0.01256    0.02243
AFIX  43
H16   2    0.286679    0.982102    0.051858    11.00000   -1.20000
AFIX   0
C17   1    0.291686    0.923241    0.175407    11.00000    0.04465    0.03463 =
         0.03580   -0.00071    0.01118    0.02076
AFIX  43
H17   2    0.319519    0.991085    0.212319    11.00000   -1.20000
AFIX   0
C18   1    0.269441    0.828121    0.216701    11.00000    0.03072    0.03998 =
         0.02740    0.00236    0.00993    0.01904
C19   1    0.218784    0.727271    0.161491    11.00000    0.03356    0.03405 =
         0.02779    0.00719    0.01164    0.01576
AFIX  43
H19   2    0.197399    0.662023    0.188540    11.00000   -1.20000
AFIX   0
C20   1    0.200153    0.724181    0.065680    11.00000    0.03159    0.02835 =
         0.02748    0.00316    0.00805    0.01385
C21   1    0.307248    0.835377    0.320984    11.00000    0.03147    0.04921 =
         0.02809    0.00102    0.00953    0.02303
AFIX  23
H21B  2    0.331996    0.773908    0.336383    11.00000   -1.20000
H21A  2    0.387646    0.903486    0.344971    11.00000   -1.20000
AFIX   0
C22   1    0.023241    0.778275    0.421456    11.00000    0.03628    0.03304 =
         0.04275    0.00725    0.01672    0.01703
AFIX  43
H22   2   -0.056791    0.733237    0.439880    11.00000   -1.20000
AFIX   0
O5    7   -0.138041    0.917430    1.031121    11.00000    0.06822    0.04850 =
         0.03321    0.00396    0.01066    0.02864
O6    7   -0.076012    1.020195    1.166241    11.00000    0.09379    0.06606 =
         0.04664   -0.01027    0.01098    0.02807
N9    6   -0.035585    0.767416    0.698731    11.00000    0.04149    0.04339 =
         0.03352    0.01445    0.00995    0.02570
N10   6   -0.152846    0.780330    0.685948    11.00000    0.03477    0.03293 =
         0.02289    0.00842    0.00728    0.01657
N11   6   -0.157508    0.855703    0.633967    11.00000    0.03566    0.03771 =
         0.02617    0.01185    0.01009    0.01957
N12   6   -0.036619    0.896148    0.610606    11.00000    0.03306    0.03668 =
         0.02319    0.00918    0.00955    0.01881
C23   1   -0.092634    0.933338    1.126005    11.00000    0.04746    0.06111 =
         0.03440   -0.00012    0.00949    0.01914
C24   1   -0.070934    0.843812    1.167295    11.00000    0.04553    0.08216 =
         0.02924    0.00827    0.00722    0.03211
AFIX  43
H24   2   -0.036576    0.853240    1.231510    11.00000   -1.20000
AFIX   0
C25   1   -0.097918    0.748720    1.117534    11.00000    0.04881    0.07183 =
         0.03250    0.01911    0.01223    0.03552
AFIX  43
H25   2   -0.084845    0.691651    1.146928    11.00000   -1.20000
AFIX   0
C26   1   -0.147366    0.732877    1.018224    11.00000    0.03900    0.05017 =
         0.02978    0.01540    0.01297    0.02336
C27   1   -0.176432    0.636944    0.960472    11.00000    0.07053    0.04676 =
         0.03755    0.02003    0.01714    0.03316
AFIX  43
H27   2   -0.167339    0.576466    0.986160    11.00000   -1.20000
AFIX   0
C28   1   -0.218455    0.629746    0.865903    11.00000    0.06195    0.03707 =
         0.03579    0.01133    0.01460    0.02155
AFIX  43
H28   2   -0.237939    0.564536    0.827438    11.00000   -1.20000
AFIX   0
C29   1   -0.232092    0.719207    0.827228    11.00000    0.03639    0.03687 =
         0.02892    0.01188    0.01187    0.01425
C30   1   -0.206418    0.814246    0.883402    11.00000    0.04873    0.03902 =
         0.03091    0.01377    0.01186    0.02243
AFIX  43
H30   2   -0.217532    0.874064    0.857729    11.00000   -1.20000
AFIX   0
C31   1   -0.163918    0.820312    0.978428    11.00000    0.03780    0.04082 =
         0.03014    0.00807    0.01163    0.01859
C32   1   -0.271141    0.713375    0.723347    11.00000    0.03727    0.03825 =
         0.02850    0.00927    0.00751    0.00961
AFIX  23
H32B  2   -0.305743    0.636958    0.694648    11.00000   -1.20000
H32A  2   -0.344279    0.739730    0.708116    11.00000   -1.20000
AFIX   0
C33   1    0.035469    0.842069    0.651102    11.00000    0.03630    0.04483 =
         0.03120    0.01234    0.00989    0.02380
AFIX  43
H33   2    0.125839    0.855684    0.646171    11.00000   -1.20000
AFIX   0

B1    3    0.396791    0.860361    0.629755    11.00000    0.04018    0.04800 =
         0.05203    0.01645    0.01623    0.01978
F1    4    0.490187    0.829377    0.682994    11.00000    0.05328    0.07368 =
         0.08130    0.00958   -0.00069    0.03417
PART 1
F2    4    0.268783    0.772249    0.613389    21.00000    0.03675    0.05211 =
         0.06125    0.00642    0.01404    0.01745
F3    4    0.437484    0.881815    0.544628    21.00000    0.08465    0.18498 =
         0.06495    0.05744    0.04735    0.05918
F4    4    0.381631    0.946658    0.670988    21.00000    0.07286    0.05435 =
         0.16012   -0.00625    0.01843    0.03291
PART 2
F3A   4    0.443668    0.914681    0.566099   -21.00000    0.13936    0.09413 =
         0.07772    0.04573    0.05968    0.03069
F4A   4    0.379453    0.934151    0.694617   -21.00000    0.07020    0.07380 =
         0.07826   -0.02112    0.00827    0.03640
F2A   4    0.277541    0.772641    0.595629   -21.00000    0.04523    0.07088 =
         0.08179   -0.01304    0.01475    0.01171

N13   6    0.224148    0.535051    0.320561    11.00000    0.10390    0.06074 =
         0.06241    0.00581    0.01440    0.04032
C34   1   -0.012674    0.476436    0.363022    11.00000    0.09512    0.05477 =
         0.07400    0.00152    0.01196    0.02452
AFIX 137
H34A  2   -0.075917    0.486865    0.313267    11.00000   -1.50000
H34B  2   -0.004990    0.520951    0.419746    11.00000   -1.50000
H34C  2   -0.046185    0.399746    0.372218    11.00000   -1.50000
AFIX   0
C35   1    0.119760    0.508768    0.338985    11.00000    0.09236    0.04284 =
         0.04077    0.00101    0.00241    0.03111

N14   6    0.267852    0.382843    0.519120    11.00000    0.08652    0.05970 =
         0.08603    0.02160    0.02964    0.02061
C36   1    0.390493    0.593665    0.545103    11.00000    0.07902    0.05759 =
         0.07320   -0.01005    0.00565    0.01229
AFIX 137
H36C  2    0.336150    0.624382    0.506042    11.00000   -1.50000
H36B  2    0.479600    0.615225    0.529021    11.00000   -1.50000
H36A  2    0.401552    0.620769    0.609650    11.00000   -1.50000
AFIX   0
C37   1    0.321997    0.475009    0.531048    11.00000    0.05137    0.06038 =
         0.04825    0.00778    0.01274    0.02057
HKLF 4


REM
REM wR2 = 0.1053, GooF = S = 1.041, Restrained GooF = 1.041 for all data
REM R1 = 0.0410 for 10176 Fo > 4sig(Fo) and 0.0571 for all 13027 data
REM 595 parameters refined using 0 restraints

END

WGHT      0.0466      0.3420

REM Highest difference peak  0.304,  deepest hole -0.272,  1-sigma level  0.044
Q1    1  -0.1910  0.8064  0.9300  11.00000  0.05    0.30
Q2    1   0.1453  0.6481 -0.1087  11.00000  0.05    0.29
Q3    1   0.2196  0.7257  0.1187  11.00000  0.05    0.28
Q4    1   0.5235  0.8463  0.6369  11.00000  0.05    0.28
Q5    1   0.5039  0.6719  0.0335  11.00000  0.05    0.28
;
_shelx_res_checksum              31275
_olex2_submission_special_instructions 'No special instructions were received'
_oxdiff_exptl_absorpt_empirical_details 
;
Empirical correction (ABSPACK) includes:
- Absorption correction using spherical harmonics
- Frame scaling
;
_oxdiff_exptl_absorpt_empirical_full_max 1.715
_oxdiff_exptl_absorpt_empirical_full_min 0.693
####################################################################### 
# 
# This file contains crystal structure data downloaded from the 
# Cambridge Structural Database (CSD) hosted by the Cambridge 
# Crystallographic Data Centre (CCDC).
# 
# Full information about CCDC data access policies and citation 
# guidelines are available at http://www.ccdc.cam.ac.uk/access/V1 
# 
# Audit and citation data items may have been added by the CCDC. 
# Please retain this information to preserve the provenance of 
# this file and to allow appropriate attribution of the data. 
# 
#######################################################################

data_206b29_mo_12_80_00
_database_code_depnum_ccdc_archive 'CCDC 2362571'
loop_
_audit_author_name
_audit_author_address
'Milosz Siczek'
;University of Wroclaw
Poland
;
_audit_update_record             
;
2024-06-13 deposited with the CCDC.	2025-03-25 downloaded from the CCDC.
;
_audit_creation_date             2024-04-19
_audit_creation_method           
;
Olex2 1.5
(compiled 2023.08.24 svn.re1ec1418 for OlexSys, GUI svn.r6817)
;
_shelx_SHELXL_version_number     2018/3
_chemical_name_common            ?
_chemical_name_systematic        ?
_chemical_formula_moiety         'C66 H48 Fe N24 O12, 2(B F4), 4(C2 H3 N)'
_chemical_formula_sum            'C74 H60 B2 F8 Fe N28 O12'
_chemical_formula_weight         1762.97
_chemical_melting_point          ?
_chemical_oxdiff_formula         C74H60B2F8FeN28O12
loop_
_atom_type_symbol
_atom_type_description
_atom_type_scat_dispersion_real
_atom_type_scat_dispersion_imag
_atom_type_scat_source
C C 0.0033 0.0016 'International Tables Vol C Tables 4.2.6.8 and 6.1.1.4'
H H 0.0000 0.0000 'International Tables Vol C Tables 4.2.6.8 and 6.1.1.4'
B B 0.0013 0.0007 'International Tables Vol C Tables 4.2.6.8 and 6.1.1.4'
F F 0.0171 0.0103 'International Tables Vol C Tables 4.2.6.8 and 6.1.1.4'
Fe Fe 0.3463 0.8444 'International Tables Vol C Tables 4.2.6.8 and 6.1.1.4'
N N 0.0061 0.0033 'International Tables Vol C Tables 4.2.6.8 and 6.1.1.4'
O O 0.0106 0.0060 'International Tables Vol C Tables 4.2.6.8 and 6.1.1.4'

_shelx_space_group_comment       
;
The symmetry employed for this shelxl refinement is uniquely defined
by the following loop, which should always be used as a source of
symmetry information in preference to the above space-group names.
They are only intended as comments.
;
_space_group_crystal_system      triclinic
_space_group_IT_number           2
_space_group_name_H-M_alt        'P -1'
_space_group_name_Hall           '-P 1'
loop_
_space_group_symop_operation_xyz
'x, y, z'
'-x, -y, -z'

_cell_length_a                   10.710(2)
_cell_length_b                   12.918(3)
_cell_length_c                   14.735(4)
_cell_angle_alpha                81.53(3)
_cell_angle_beta                 82.54(3)
_cell_angle_gamma                68.41(2)
_cell_volume                     1868.56(6)
_cell_formula_units_Z            1
_cell_measurement_reflns_used    23625
_cell_measurement_temperature    80(2)
_cell_measurement_theta_max      49.4980
_cell_measurement_theta_min      2.0190
_shelx_estimated_absorpt_T_max   0.981
_shelx_estimated_absorpt_T_min   0.907
_exptl_absorpt_coefficient_mu    0.306
_exptl_absorpt_correction_T_max  1.000
_exptl_absorpt_correction_T_min  0.643
_exptl_absorpt_correction_type   gaussian
_exptl_absorpt_process_details   
;
CrysAlisPro 1.171.42.49 (Rigaku Oxford Diffraction, 2022)
Numerical absorption correction based on gaussian integration over
a multifaceted crystal model
Empirical absorption correction using spherical harmonics,
implemented in SCALE3 ABSPACK scaling algorithm.
;
_exptl_absorpt_special_details   ?
_exptl_crystal_colour            violet
_exptl_crystal_density_diffrn    1.567
_exptl_crystal_density_meas      ?
_exptl_crystal_density_method    ?
_exptl_crystal_description       plate
_exptl_crystal_F_000             904
loop_
_exptl_crystal_face_index_h
_exptl_crystal_face_index_k
_exptl_crystal_face_index_l
_exptl_crystal_face_perp_dist
-14 -1 -2 0.1077
-2 15 -6 0.1044
13 13 -3 0.1483
15 2 1 0.1484
14 -1 2 0.1481
0 -16 6 0.1141
-13 -13 3 0.0939
-2 -1 -21 0.0420
2 -1 20 0.0096

_exptl_crystal_size_max          0.323
_exptl_crystal_size_mid          0.26
_exptl_crystal_size_min          0.061
loop_
_exptl_oxdiff_crystal_face_indexfrac_h
_exptl_oxdiff_crystal_face_indexfrac_k
_exptl_oxdiff_crystal_face_indexfrac_l
_exptl_oxdiff_crystal_face_x
_exptl_oxdiff_crystal_face_y
_exptl_oxdiff_crystal_face_z
-14.3027 -0.9202 -1.7631 -0.2188 -0.9107 0.3503
-1.6667 14.9798 -5.5069 -0.0178 -0.0516 0.9985
12.6307 13.3768 -2.8579 0.1996 0.8496 0.4882
14.6491 2.4514 1.2755 0.2248 0.9382 -0.2630
13.7825 -0.7734 2.2823 0.2099 0.8716 -0.4430
0.2356 -15.6339 5.5280 -0.0044 -0.0415 -0.9991
-12.6890 -13.3026 2.8234 -0.2005 -0.8531 -0.4818
-2.1458 -0.5374 -20.5925 -0.8981 0.2117 0.3854
2.1464 -1.0233 20.2525 0.8598 -0.2021 -0.4690

_exptl_transmission_factor_max   ?
_exptl_transmission_factor_min   ?
_diffrn_reflns_av_R_equivalents  0.0277
_diffrn_reflns_av_unetI/netI     0.0350
_diffrn_reflns_Laue_measured_fraction_full 0.999
_diffrn_reflns_Laue_measured_fraction_max 0.975
_diffrn_reflns_limit_h_max       15
_diffrn_reflns_limit_h_min       -15
_diffrn_reflns_limit_k_max       18
_diffrn_reflns_limit_k_min       -17
_diffrn_reflns_limit_l_max       20
_diffrn_reflns_limit_l_min       -20
_diffrn_reflns_number            29594
_diffrn_reflns_point_group_measured_fraction_full 0.999
_diffrn_reflns_point_group_measured_fraction_max 0.975
_diffrn_reflns_theta_full        25.242
_diffrn_reflns_theta_max         29.999
_diffrn_reflns_theta_min         2.052
_diffrn_ambient_environment      N~2~
_diffrn_ambient_temperature      80(2)
_diffrn_detector                 'Hybrid Pixel Array Detector'
_diffrn_detector_area_resol_mean 10.0000
_diffrn_detector_type            'HyPix-Arc 150'
_diffrn_measured_fraction_theta_full 0.999
_diffrn_measured_fraction_theta_max 0.975
_diffrn_measurement_details      
;
List of Runs (angles in degrees, time in seconds):

  # Type    Start    End  Width  t~exp~   \w     \q     \k     \f   Frames
#--------------------------------------------------------------------------
  1  \w     15.00  41.00   0.50    1.00    --    0.06  35.00-109.73   52
  2  \w     15.00  40.00   0.50    1.00    --    0.06  35.00 -86.08   50
  3  \w    -14.00  15.00   0.50    1.00    --   28.00 -32.00-132.79   58
  4  \w    -13.00  13.00   0.50    1.00    --   28.00 -32.00 -29.57   52
  5  \w    -16.00  13.00   0.50    1.00    --   24.00 -26.00  -1.90   58
  6  \w    -12.00  14.00   0.50    1.00    --   28.00 -32.00  25.96   52
  7  \w    -10.00  20.00   0.50    1.00    --   32.00 -32.00  65.88   60
  8  \w    -17.00  11.00   0.50    1.00    --  -32.00  32.00 -38.09   56
  9  \w    -29.00  -3.00   0.50    1.00    --  -16.00 111.00 -98.81   52
 10  \w    -40.00 -14.00   0.50    1.00    --  -20.00 124.00-149.52   52
 11  \w    -46.00 -20.00   0.50    1.00    --  -16.00 136.00 -41.96   52
 12  \w    -28.00  -3.00   0.50    1.00    --  -16.00 109.00  22.16   50
 13  \w    -47.00  19.00   0.50    1.00    --   -8.00 -10.00 114.34  132
;
_diffrn_measurement_device       'four-circle diffractometer'
_diffrn_measurement_device_type  'XtaLAB Synergy R, DW system, HyPix-Arc 150'
_diffrn_measurement_method       '\w scans'
_diffrn_orient_matrix_type       
'CrysAlisPro convention (1999,Acta A55,543-557)'
_diffrn_orient_matrix_UB_11      0.0090961000
_diffrn_orient_matrix_UB_12      0.0153627000
_diffrn_orient_matrix_UB_13      0.0422651000
_diffrn_orient_matrix_UB_21      0.0659354000
_diffrn_orient_matrix_UB_22      -0.0023941000
_diffrn_orient_matrix_UB_23      -0.0170900000
_diffrn_orient_matrix_UB_31      -0.0260253000
_diffrn_orient_matrix_UB_32      0.0573274000
_diffrn_orient_matrix_UB_33      -0.0175008000
_diffrn_radiation_monochromator  mirror
_diffrn_radiation_probe          x-ray
_diffrn_radiation_type           'Mo K\a'
_diffrn_radiation_wavelength     0.71073
_diffrn_source                   'Rotating-anode X-ray tube'
_diffrn_source_type              'Rigaku (Mo) X-ray Source'
_reflns_Friedel_coverage         0.000
_reflns_Friedel_fraction_full    .
_reflns_Friedel_fraction_max     .
_reflns_number_gt                9064
_reflns_number_total             10627
_reflns_odcompleteness_completeness 99.86
_reflns_odcompleteness_iscentric 1
_reflns_odcompleteness_theta     26.32
_reflns_special_details          
;
 Reflections were merged by SHELXL according to the crystal
 class for the calculation of statistics and refinement.
 
 _reflns_Friedel_fraction is defined as the number of unique
 Friedel pairs measured divided by the number that would be
 possible theoretically, ignoring centric projections and
 systematic absences.
;
_reflns_threshold_expression     'I > 2\s(I)'
_computing_cell_refinement       'CrysAlisPro 1.171.42.49 (Rigaku OD, 2022)'
_computing_data_collection       'CrysAlisPro 1.171.42.49 (Rigaku OD, 2022)'
_computing_data_reduction        'CrysAlisPro 1.171.42.49 (Rigaku OD, 2022)'
_computing_molecular_graphics    'Olex2 1.5 (Dolomanov et al., 2009)'
_computing_publication_material  'Olex2 1.5 (Dolomanov et al., 2009)'
_computing_structure_refinement  'SHELXL 2018/3 (Sheldrick, 2015)'
_computing_structure_solution    ?
_refine_diff_density_max         0.426
_refine_diff_density_min         -0.533
_refine_diff_density_rms         0.058
_refine_ls_extinction_coef       .
_refine_ls_extinction_method     none
_refine_ls_goodness_of_fit_ref   1.060
_refine_ls_hydrogen_treatment    constr
_refine_ls_matrix_type           full
_refine_ls_number_parameters     595
_refine_ls_number_reflns         10627
_refine_ls_number_restraints     0
_refine_ls_R_factor_all          0.0450
_refine_ls_R_factor_gt           0.0367
_refine_ls_restrained_S_all      1.060
_refine_ls_shift/su_max          0.001
_refine_ls_shift/su_mean         0.000
_refine_ls_structure_factor_coef Fsqd
_refine_ls_weighting_details     
'w=1/[\s^2^(Fo^2^)+(0.0397P)^2^+0.7407P] where P=(Fo^2^+2Fc^2^)/3'
_refine_ls_weighting_scheme      calc
_refine_ls_wR_factor_gt          0.0885
_refine_ls_wR_factor_ref         0.0918
_refine_special_details          ?
_olex2_refinement_description    
;
1. Fixed Uiso
 At 1.2 times of:
  All C(H) groups, All C(H,H) groups
 At 1.5 times of:
  All C(H,H,H) groups
2. Others
 Sof(F3A)=Sof(F2A)=Sof(F4A)=1-FVAR(1)
 Sof(F2)=Sof(F3)=Sof(F4)=FVAR(1)
3.a Secondary CH2 refined with riding coordinates:
 C10(H10A,H10B), C21(H21A,H21B), C32(H32A,H32B)
3.b Aromatic/amide H refined with riding coordinates:
 C2(H2), C3(H3), C5(H5), C6(H6), C8(H8), C11(H11), C13(H13), C14(H14),
 C16(H16), C17(H17), C19(H19), C22(H22), C24(H24), C25(H25), C27(H27), C28(H28),
  C30(H30), C33(H33)
3.c Idealised Me refined as rotating group:
 C34(H34A,H34B,H34C), C36(H36A,H36B,H36C)
;
_atom_sites_solution_hydrogens   geom
_atom_sites_solution_primary     ?
_atom_sites_solution_secondary   ?
loop_
_atom_site_label
_atom_site_type_symbol
_atom_site_fract_x
_atom_site_fract_y
_atom_site_fract_z
_atom_site_U_iso_or_equiv
_atom_site_adp_type
_atom_site_occupancy
_atom_site_site_symmetry_order
_atom_site_calc_flag
_atom_site_refinement_flags_posn
_atom_site_refinement_flags_adp
_atom_site_refinement_flags_occupancy
_atom_site_disorder_assembly
_atom_site_disorder_group
Fe1 Fe 0.000000 1.000000 0.500000 0.00729(6) Uani 1 2 d S . P . .
O1 O -0.14460(9) 0.60086(7) 1.06634(6) 0.01326(17) Uani 1 1 d . . . . .
O2 O -0.14460(10) 0.54577(8) 1.21569(7) 0.0202(2) Uani 1 1 d . . . . .
N1 N -0.22896(10) 0.79759(8) 0.59973(7) 0.0123(2) Uani 1 1 d . . . . .
N2 N -0.13782(10) 0.77670(8) 0.66026(7) 0.01114(19) Uani 1 1 d . . . . .
N3 N -0.06050(10) 0.83718(8) 0.64161(7) 0.01156(19) Uani 1 1 d . . . . .
N4 N -0.10107(10) 0.90180(8) 0.56410(7) 0.00956(18) Uani 1 1 d . . . . .
C1 C -0.19106(13) 0.62090(11) 1.15597(9) 0.0146(2) Uani 1 1 d . . . . .
C2 C -0.29080(13) 0.73070(10) 1.17109(9) 0.0157(2) Uani 1 1 d . . . . .
H2 H -0.325916 0.746890 1.232081 0.019 Uiso 1 1 calc R U . . .
C3 C -0.33420(12) 0.80977(10) 1.10013(9) 0.0143(2) Uani 1 1 d . . . . .
H3 H -0.398949 0.880959 1.111786 0.017 Uiso 1 1 calc R U . . .
C4 C -0.28360(12) 0.78768(10) 1.00675(9) 0.0126(2) Uani 1 1 d . . . . .
C5 C -0.32186(12) 0.86459(10) 0.92834(9) 0.0140(2) Uani 1 1 d . . . . .
H5 H -0.384683 0.937850 0.935638 0.017 Uiso 1 1 calc R U . . .
C6 C -0.27014(12) 0.83602(10) 0.84093(9) 0.0135(2) Uani 1 1 d . . . . .
H6 H -0.297872 0.889014 0.788756 0.016 Uiso 1 1 calc R U . . .
C7 C -0.17623(12) 0.72811(10) 0.82954(9) 0.0118(2) Uani 1 1 d . . . . .
C8 C -0.13478(12) 0.65089(10) 0.90624(9) 0.0116(2) Uani 1 1 d . . . . .
H8 H -0.070064 0.578336 0.898982 0.014 Uiso 1 1 calc R U . . .
C9 C -0.18895(12) 0.68110(10) 0.99309(9) 0.0115(2) Uani 1 1 d . . . . .
C10 C -0.11884(13) 0.68755(10) 0.73658(9) 0.0137(2) Uani 1 1 d . . . . .
H10A H -0.021147 0.644783 0.739190 0.016 Uiso 1 1 calc R U . . .
H10B H -0.161528 0.635545 0.723938 0.016 Uiso 1 1 calc R U . . .
C11 C -0.20410(12) 0.87643(10) 0.54035(9) 0.0112(2) Uani 1 1 d . . . . .
H11 H -0.252322 0.911053 0.487612 0.013 Uiso 1 1 calc R U . . .
O3 O 0.51670(9) 0.63612(7) 0.98369(6) 0.01278(17) Uani 1 1 d . . . . .
O4 O 0.56760(10) 0.54165(8) 1.12001(7) 0.0202(2) Uani 1 1 d . . . . .
N5 N 0.33205(11) 0.74187(9) 0.60564(8) 0.0148(2) Uani 1 1 d . . . . .
N6 N 0.34086(10) 0.83503(8) 0.62859(7) 0.01140(19) Uani 1 1 d . . . . .
N7 N 0.24323(10) 0.92741(8) 0.60265(7) 0.01137(19) Uani 1 1 d . . . . .
N8 N 0.16461(10) 0.89632(8) 0.55893(7) 0.00998(19) Uani 1 1 d . . . . .
C12 C 0.49871(12) 0.62750(11) 1.07857(9) 0.0144(2) Uani 1 1 d . . . . .
C13 C 0.39878(12) 0.72289(11) 1.12044(9) 0.0155(2) Uani 1 1 d . . . . .
H13 H 0.380218 0.717641 1.185430 0.019 Uiso 1 1 calc R U . . .
C14 C 0.33208(12) 0.81831(10) 1.06925(9) 0.0143(2) Uani 1 1 d . . . . .
H14 H 0.267584 0.879404 1.098132 0.017 Uiso 1 1 calc R U . . .
C15 C 0.35905(12) 0.82742(10) 0.97013(9) 0.0123(2) Uani 1 1 d . . . . .
C16 C 0.29894(12) 0.92492(10) 0.91175(9) 0.0135(2) Uani 1 1 d . . . . .
H16 H 0.236359 0.989551 0.937223 0.016 Uiso 1 1 calc R U . . .
C17 C 0.32985(12) 0.92797(10) 0.81740(9) 0.0144(2) Uani 1 1 d . . . . .
H17 H 0.289997 0.994939 0.778658 0.017 Uiso 1 1 calc R U . . .
C18 C 0.42023(12) 0.83193(10) 0.77890(9) 0.0121(2) Uani 1 1 d . . . . .
C19 C 0.48003(12) 0.73399(10) 0.83561(9) 0.0121(2) Uani 1 1 d . . . . .
H19 H 0.540117 0.668495 0.810020 0.015 Uiso 1 1 calc R U . . .
C20 C 0.45026(12) 0.73375(10) 0.93031(9) 0.0118(2) Uani 1 1 d . . . . .
C21 C 0.45314(12) 0.83567(10) 0.67594(9) 0.0132(2) Uani 1 1 d . . . . .
H21A H 0.473438 0.904200 0.652894 0.016 Uiso 1 1 calc R U . . .
H21B H 0.534413 0.770163 0.661779 0.016 Uiso 1 1 calc R U . . .
C22 C 0.22049(12) 0.78294(10) 0.56190(9) 0.0141(2) Uani 1 1 d . . . . .
H22 H 0.183933 0.738443 0.535738 0.017 Uiso 1 1 calc R U . . .
O5 O -0.01479(9) 0.89000(7) -0.03850(6) 0.01366(17) Uani 1 1 d . . . . .
O6 O -0.04367(10) 0.98493(8) -0.17664(7) 0.0190(2) Uani 1 1 d . . . . .
N9 N 0.19080(10) 0.79166(9) 0.29663(8) 0.0134(2) Uani 1 1 d . . . . .
N10 N 0.06843(10) 0.78502(8) 0.31248(7) 0.01060(19) Uani 1 1 d . . . . .
N11 N -0.01336(10) 0.85149(8) 0.37130(7) 0.01046(19) Uani 1 1 d . . . . .
N12 N 0.05796(10) 0.90606(8) 0.39637(7) 0.00970(18) Uani 1 1 d . . . . .
C23 C 0.01316(12) 0.89619(10) -0.13320(9) 0.0134(2) Uani 1 1 d . . . . .
C24 C 0.10765(12) 0.79561(10) -0.17108(9) 0.0134(2) Uani 1 1 d . . . . .
H24 H 0.128160 0.796925 -0.235838 0.016 Uiso 1 1 calc R U . . .
C25 C 0.16670(12) 0.70081(10) -0.11669(9) 0.0125(2) Uani 1 1 d . . . . .
H25 H 0.228117 0.636486 -0.143205 0.015 Uiso 1 1 calc R U . . .
C26 C 0.13673(11) 0.69689(10) -0.01819(8) 0.0107(2) Uani 1 1 d . . . . .
C27 C 0.19441(12) 0.60208(10) 0.04341(9) 0.0120(2) Uani 1 1 d . . . . .
H27 H 0.257003 0.535610 0.020612 0.014 Uiso 1 1 calc R U . . .
C28 C 0.16068(12) 0.60469(10) 0.13755(9) 0.0123(2) Uani 1 1 d . . . . .
H28 H 0.200406 0.540116 0.178775 0.015 Uiso 1 1 calc R U . . .
C29 C 0.06846(12) 0.70202(10) 0.17179(8) 0.0111(2) Uani 1 1 d . . . . .
C30 C 0.01091(12) 0.79719(10) 0.11178(9) 0.0122(2) Uani 1 1 d . . . . .
H30 H -0.051115 0.863773 0.134753 0.015 Uiso 1 1 calc R U . . .
C31 C 0.04535(11) 0.79346(10) 0.01812(8) 0.0109(2) Uani 1 1 d . . . . .
C32 C 0.02999(13) 0.70308(10) 0.27404(9) 0.0134(2) Uani 1 1 d . . . . .
H32A H -0.068572 0.721604 0.285690 0.016 Uiso 1 1 calc R U . . .
H32B H 0.074950 0.627495 0.305610 0.016 Uiso 1 1 calc R U . . .
C33 C 0.18056(12) 0.86948(10) 0.34947(9) 0.0128(2) Uani 1 1 d . . . . .
H33 H 0.250848 0.896321 0.353867 0.015 Uiso 1 1 calc R U . . .
B1 B 0.51706(15) 0.87322(12) 0.37499(11) 0.0177(3) Uani 1 1 d . . . . .
F1 F 0.65069(8) 0.86373(7) 0.35588(6) 0.02256(18) Uani 1 1 d . . . . .
F2 F 0.5071(8) 0.7731(6) 0.3568(6) 0.0322(13) Uani 0.53(3) 1 d . . P A 1
F3 F 0.4829(9) 0.8856(12) 0.4684(5) 0.0543(19) Uani 0.53(3) 1 d . . P A 1
F4 F 0.4278(9) 0.9646(8) 0.3215(10) 0.0333(13) Uani 0.53(3) 1 d . . P A 1
F3A F 0.4643(10) 0.9153(8) 0.4540(8) 0.069(2) Uani 0.47(3) 1 d . . P A 2
F2A F 0.4982(10) 0.7741(7) 0.3751(12) 0.046(2) Uani 0.47(3) 1 d . . P A 2
F4A F 0.4520(13) 0.9445(12) 0.3049(13) 0.046(2) Uani 0.47(3) 1 d . . P A 2
N13 N 0.32638(13) 0.45984(10) 0.32639(9) 0.0239(3) Uani 1 1 d . . . . .
C34 C 0.51473(17) 0.53236(13) 0.35158(12) 0.0288(3) Uani 1 1 d . . . . .
H34A H 0.574977 0.529757 0.295218 0.043 Uiso 1 1 calc R U . . .
H34B H 0.566375 0.484952 0.402196 0.043 Uiso 1 1 calc R U . . .
H34C H 0.473682 0.609682 0.366998 0.043 Uiso 1 1 calc R U . . .
C35 C 0.40931(15) 0.49169(11) 0.33721(10) 0.0210(3) Uani 1 1 d . . . . .
N14 N 0.91419(14) 0.39178(11) 0.48676(11) 0.0309(3) Uani 1 1 d . . . . .
C36 C 0.78498(15) 0.60547(11) 0.44807(10) 0.0223(3) Uani 1 1 d . . . . .
H36A H 0.766347 0.620910 0.383091 0.033 Uiso 1 1 calc R U . . .
H36B H 0.839895 0.647539 0.459787 0.033 Uiso 1 1 calc R U . . .
H36C H 0.699831 0.628273 0.486777 0.033 Uiso 1 1 calc R U . . .
C37 C 0.85768(14) 0.48594(12) 0.46973(10) 0.0207(3) Uani 1 1 d . . . . .

loop_
_atom_site_aniso_label
_atom_site_aniso_U_11
_atom_site_aniso_U_22
_atom_site_aniso_U_33
_atom_site_aniso_U_23
_atom_site_aniso_U_13
_atom_site_aniso_U_12
Fe1 0.00789(10) 0.00729(11) 0.00671(11) -0.00115(8) -0.00080(8) -0.00252(8)
O1 0.0148(4) 0.0121(4) 0.0106(4) 0.0000(3) -0.0018(3) -0.0024(3)
O2 0.0234(5) 0.0192(5) 0.0124(5) 0.0012(4) -0.0024(4) -0.0019(4)
N1 0.0120(4) 0.0127(5) 0.0121(5) -0.0003(4) -0.0024(4) -0.0042(4)
N2 0.0123(4) 0.0117(5) 0.0099(5) 0.0002(4) -0.0013(4) -0.0053(4)
N3 0.0138(5) 0.0116(5) 0.0103(5) 0.0001(4) -0.0012(4) -0.0061(4)
N4 0.0107(4) 0.0093(4) 0.0085(5) -0.0014(3) -0.0009(4) -0.0031(3)
C1 0.0145(5) 0.0173(6) 0.0119(6) -0.0023(4) -0.0005(5) -0.0053(5)
C2 0.0155(6) 0.0169(6) 0.0139(6) -0.0042(5) 0.0004(5) -0.0046(5)
C3 0.0124(5) 0.0133(6) 0.0176(6) -0.0044(5) -0.0007(5) -0.0041(4)
C4 0.0111(5) 0.0122(5) 0.0153(6) -0.0019(4) -0.0013(4) -0.0050(4)
C5 0.0115(5) 0.0104(5) 0.0194(6) -0.0001(4) -0.0033(5) -0.0030(4)
C6 0.0126(5) 0.0115(5) 0.0162(6) 0.0031(4) -0.0044(5) -0.0046(4)
C7 0.0113(5) 0.0137(5) 0.0121(6) 0.0003(4) -0.0015(4) -0.0071(4)
C8 0.0110(5) 0.0101(5) 0.0137(6) -0.0003(4) -0.0018(4) -0.0039(4)
C9 0.0111(5) 0.0117(5) 0.0124(6) 0.0013(4) -0.0031(4) -0.0052(4)
C10 0.0180(6) 0.0117(5) 0.0110(6) 0.0022(4) -0.0016(5) -0.0060(4)
C11 0.0109(5) 0.0105(5) 0.0122(6) -0.0010(4) -0.0016(4) -0.0036(4)
O3 0.0126(4) 0.0113(4) 0.0110(4) -0.0009(3) -0.0009(3) -0.0005(3)
O4 0.0201(5) 0.0187(5) 0.0151(5) 0.0003(4) -0.0020(4) 0.0004(4)
N5 0.0154(5) 0.0113(5) 0.0176(6) -0.0018(4) -0.0038(4) -0.0037(4)
N6 0.0115(4) 0.0106(5) 0.0115(5) -0.0009(4) -0.0012(4) -0.0034(4)
N7 0.0105(4) 0.0132(5) 0.0101(5) -0.0001(4) -0.0014(4) -0.0042(4)
N8 0.0103(4) 0.0111(5) 0.0088(5) -0.0018(3) 0.0003(4) -0.0042(4)
C12 0.0132(5) 0.0175(6) 0.0121(6) -0.0012(4) -0.0009(4) -0.0051(4)
C13 0.0132(5) 0.0191(6) 0.0126(6) -0.0041(5) 0.0014(5) -0.0040(5)
C14 0.0111(5) 0.0159(6) 0.0163(6) -0.0048(5) -0.0003(5) -0.0043(4)
C15 0.0096(5) 0.0130(5) 0.0148(6) -0.0038(4) -0.0006(4) -0.0038(4)
C16 0.0107(5) 0.0114(5) 0.0175(6) -0.0036(4) -0.0009(5) -0.0021(4)
C17 0.0130(5) 0.0123(5) 0.0179(6) -0.0005(4) -0.0044(5) -0.0039(4)
C18 0.0104(5) 0.0143(5) 0.0130(6) -0.0011(4) -0.0027(4) -0.0057(4)
C19 0.0101(5) 0.0129(5) 0.0135(6) -0.0029(4) -0.0009(4) -0.0036(4)
C20 0.0095(5) 0.0111(5) 0.0146(6) -0.0008(4) -0.0030(4) -0.0031(4)
C21 0.0105(5) 0.0158(6) 0.0136(6) -0.0005(4) -0.0028(4) -0.0048(4)
C22 0.0145(5) 0.0117(5) 0.0161(6) -0.0024(4) -0.0026(5) -0.0040(4)
O5 0.0144(4) 0.0113(4) 0.0126(4) -0.0004(3) -0.0021(3) -0.0014(3)
O6 0.0230(5) 0.0152(4) 0.0174(5) 0.0021(4) -0.0063(4) -0.0051(4)
N9 0.0110(4) 0.0169(5) 0.0132(5) -0.0050(4) 0.0010(4) -0.0054(4)
N10 0.0115(4) 0.0109(4) 0.0098(5) -0.0031(4) 0.0003(4) -0.0042(4)
N11 0.0119(4) 0.0105(4) 0.0094(5) -0.0027(4) -0.0011(4) -0.0038(4)
N12 0.0100(4) 0.0096(4) 0.0097(5) -0.0009(3) -0.0019(4) -0.0035(3)
C23 0.0135(5) 0.0154(6) 0.0131(6) -0.0005(4) -0.0031(4) -0.0068(4)
C24 0.0134(5) 0.0174(6) 0.0110(6) -0.0024(4) -0.0009(4) -0.0072(4)
C25 0.0116(5) 0.0145(5) 0.0127(6) -0.0039(4) -0.0002(4) -0.0054(4)
C26 0.0103(5) 0.0113(5) 0.0116(6) -0.0032(4) -0.0006(4) -0.0044(4)
C27 0.0124(5) 0.0098(5) 0.0135(6) -0.0029(4) -0.0014(4) -0.0028(4)
C28 0.0147(5) 0.0102(5) 0.0126(6) -0.0012(4) -0.0021(4) -0.0047(4)
C29 0.0131(5) 0.0133(5) 0.0097(5) -0.0033(4) 0.0001(4) -0.0076(4)
C30 0.0114(5) 0.0107(5) 0.0146(6) -0.0041(4) -0.0001(4) -0.0035(4)
C31 0.0102(5) 0.0105(5) 0.0124(6) -0.0008(4) -0.0025(4) -0.0038(4)
C32 0.0190(6) 0.0124(5) 0.0119(6) -0.0040(4) 0.0003(5) -0.0087(4)
C33 0.0120(5) 0.0166(6) 0.0110(6) -0.0038(4) 0.0006(4) -0.0062(4)
B1 0.0144(6) 0.0142(7) 0.0224(8) -0.0015(5) 0.0024(6) -0.0041(5)
F1 0.0158(4) 0.0270(4) 0.0277(5) -0.0048(3) -0.0010(3) -0.0105(3)
F2 0.0222(16) 0.021(2) 0.059(2) -0.021(2) 0.0121(15) -0.0131(13)
F3 0.052(3) 0.099(5) 0.0125(16) -0.010(2) 0.0121(15) -0.031(3)
F4 0.017(2) 0.014(2) 0.067(4) 0.0139(17) -0.022(2) -0.0046(17)
F3A 0.080(3) 0.046(3) 0.047(4) -0.018(2) 0.039(3) 0.006(2)
F2A 0.018(2) 0.013(2) 0.104(6) 0.014(3) -0.014(3) -0.0060(17)
F4A 0.025(3) 0.027(4) 0.080(6) 0.023(3) -0.025(3) -0.008(3)
N13 0.0269(6) 0.0217(6) 0.0202(6) -0.0002(5) -0.0036(5) -0.0054(5)
C34 0.0400(9) 0.0211(7) 0.0286(8) -0.0008(6) -0.0084(7) -0.0135(6)
C35 0.0289(7) 0.0133(6) 0.0166(7) -0.0015(5) -0.0021(5) -0.0024(5)
N14 0.0321(7) 0.0207(6) 0.0445(9) -0.0048(6) -0.0135(6) -0.0107(5)
C36 0.0250(7) 0.0188(6) 0.0209(7) 0.0007(5) -0.0025(6) -0.0063(5)
C37 0.0226(6) 0.0227(7) 0.0209(7) -0.0038(5) -0.0045(5) -0.0113(5)

_geom_special_details            
;
 All esds (except the esd in the dihedral angle between two l.s. planes)
 are estimated using the full covariance matrix.  The cell esds are taken
 into account individually in the estimation of esds in distances, angles
 and torsion angles; correlations between esds in cell parameters are only
 used when they are defined by crystal symmetry.  An approximate (isotropic)
 treatment of cell esds is used for estimating esds involving l.s. planes.
;
loop_
_geom_bond_atom_site_label_1
_geom_bond_atom_site_label_2
_geom_bond_distance
_geom_bond_site_symmetry_2
_geom_bond_publ_flag
Fe1 N4 2.0161(11) 2_576 ?
Fe1 N4 2.0162(11) . ?
Fe1 N8 1.9933(12) . ?
Fe1 N8 1.9934(12) 2_576 ?
Fe1 N12 1.9837(12) . ?
Fe1 N12 1.9837(12) 2_576 ?
O1 C1 1.3764(16) . ?
O1 C9 1.3806(15) . ?
O2 C1 1.2126(16) . ?
N1 N2 1.3350(14) . ?
N1 C11 1.3230(16) . ?
N2 N3 1.3136(14) . ?
N2 C10 1.4622(16) . ?
N3 N4 1.3308(15) . ?
N4 C11 1.3594(15) . ?
C1 C2 1.4556(18) . ?
C2 H2 0.9500 . ?
C2 C3 1.3472(19) . ?
C3 H3 0.9500 . ?
C3 C4 1.4410(19) . ?
C4 C5 1.4054(18) . ?
C4 C9 1.4019(17) . ?
C5 H5 0.9500 . ?
C5 C6 1.3806(19) . ?
C6 H6 0.9500 . ?
C6 C7 1.4058(17) . ?
C7 C8 1.3935(17) . ?
C7 C10 1.5114(18) . ?
C8 H8 0.9500 . ?
C8 C9 1.3836(18) . ?
C10 H10A 0.9900 . ?
C10 H10B 0.9900 . ?
C11 H11 0.9500 . ?
O3 C12 1.3798(16) . ?
O3 C20 1.3814(15) . ?
O4 C12 1.2093(16) . ?
N5 N6 1.3355(14) . ?
N5 C22 1.3256(16) . ?
N6 N7 1.3094(14) . ?
N6 C21 1.4696(15) . ?
N7 N8 1.3233(14) . ?
N8 C22 1.3594(16) . ?
C12 C13 1.4583(18) . ?
C13 H13 0.9500 . ?
C13 C14 1.3479(19) . ?
C14 H14 0.9500 . ?
C14 C15 1.4476(19) . ?
C15 C16 1.4031(18) . ?
C15 C20 1.3975(17) . ?
C16 H16 0.9500 . ?
C16 C17 1.3849(19) . ?
C17 H17 0.9500 . ?
C17 C18 1.4067(18) . ?
C18 C19 1.3929(17) . ?
C18 C21 1.5101(18) . ?
C19 H19 0.9500 . ?
C19 C20 1.3902(18) . ?
C21 H21A 0.9900 . ?
C21 H21B 0.9900 . ?
C22 H22 0.9500 . ?
O5 C23 1.3855(16) . ?
O5 C31 1.3813(15) . ?
O6 C23 1.2107(16) . ?
N9 N10 1.3329(14) . ?
N9 C33 1.3251(16) . ?
N10 N11 1.3132(15) . ?
N10 C32 1.4727(15) . ?
N11 N12 1.3278(13) . ?
N12 C33 1.3524(16) . ?
C23 C24 1.4571(18) . ?
C24 H24 0.9500 . ?
C24 C25 1.3471(18) . ?
C25 H25 0.9500 . ?
C25 C26 1.4427(18) . ?
C26 C27 1.4024(17) . ?
C26 C31 1.4008(17) . ?
C27 H27 0.9500 . ?
C27 C28 1.3893(18) . ?
C28 H28 0.9500 . ?
C28 C29 1.3981(17) . ?
C29 C30 1.3917(17) . ?
C29 C32 1.5101(18) . ?
C30 H30 0.9500 . ?
C30 C31 1.3847(18) . ?
C32 H32A 0.9900 . ?
C32 H32B 0.9900 . ?
C33 H33 0.9500 . ?
B1 F1 1.3852(17) . ?
B1 F2 1.402(8) . ?
B1 F3 1.395(6) . ?
B1 F4 1.422(11) . ?
B1 F3A 1.327(9) . ?
B1 F2A 1.367(10) . ?
B1 F4A 1.354(15) . ?
N13 C35 1.1440(19) . ?
C34 H34A 0.9800 . ?
C34 H34B 0.9800 . ?
C34 H34C 0.9800 . ?
C34 C35 1.458(2) . ?
N14 C37 1.147(2) . ?
C36 H36A 0.9800 . ?
C36 H36B 0.9800 . ?
C36 H36C 0.9800 . ?
C36 C37 1.458(2) . ?

loop_
_geom_angle_atom_site_label_1
_geom_angle_atom_site_label_2
_geom_angle_atom_site_label_3
_geom_angle
_geom_angle_site_symmetry_1
_geom_angle_site_symmetry_3
_geom_angle_publ_flag
N4 Fe1 N4 180.0 2_576 . ?
N8 Fe1 N4 90.96(5) 2_576 . ?
N8 Fe1 N4 90.96(5) . 2_576 ?
N8 Fe1 N4 89.04(5) . . ?
N8 Fe1 N4 89.04(5) 2_576 2_576 ?
N8 Fe1 N8 180.0 . 2_576 ?
N12 Fe1 N4 90.37(5) 2_576 . ?
N12 Fe1 N4 90.37(5) . 2_576 ?
N12 Fe1 N4 89.63(5) 2_576 2_576 ?
N12 Fe1 N4 89.63(5) . . ?
N12 Fe1 N8 87.58(5) . . ?
N12 Fe1 N8 92.42(5) . 2_576 ?
N12 Fe1 N8 87.58(5) 2_576 2_576 ?
N12 Fe1 N8 92.42(5) 2_576 . ?
N12 Fe1 N12 180.0 . 2_576 ?
C1 O1 C9 122.00(10) . . ?
C11 N1 N2 102.01(10) . . ?
N1 N2 C10 122.49(10) . . ?
N3 N2 N1 114.43(10) . . ?
N3 N2 C10 122.89(10) . . ?
N2 N3 N4 105.37(9) . . ?
N3 N4 Fe1 120.47(8) . . ?
N3 N4 C11 106.52(10) . . ?
C11 N4 Fe1 132.71(8) . . ?
O1 C1 C2 117.28(11) . . ?
O2 C1 O1 117.15(11) . . ?
O2 C1 C2 125.56(13) . . ?
C1 C2 H2 119.4 . . ?
C3 C2 C1 121.16(12) . . ?
C3 C2 H2 119.4 . . ?
C2 C3 H3 119.6 . . ?
C2 C3 C4 120.81(12) . . ?
C4 C3 H3 119.6 . . ?
C5 C4 C3 125.10(11) . . ?
C9 C4 C3 117.42(12) . . ?
C9 C4 C5 117.48(12) . . ?
C4 C5 H5 119.3 . . ?
C6 C5 C4 121.45(11) . . ?
C6 C5 H5 119.3 . . ?
C5 C6 H6 120.2 . . ?
C5 C6 C7 119.66(12) . . ?
C7 C6 H6 120.2 . . ?
C6 C7 C10 123.45(11) . . ?
C8 C7 C6 120.05(12) . . ?
C8 C7 C10 116.46(11) . . ?
C7 C8 H8 120.4 . . ?
C9 C8 C7 119.24(11) . . ?
C9 C8 H8 120.4 . . ?
O1 C9 C4 121.31(12) . . ?
O1 C9 C8 116.59(11) . . ?
C8 C9 C4 122.10(12) . . ?
N2 C10 C7 114.39(10) . . ?
N2 C10 H10A 108.7 . . ?
N2 C10 H10B 108.7 . . ?
C7 C10 H10A 108.7 . . ?
C7 C10 H10B 108.7 . . ?
H10A C10 H10B 107.6 . . ?
N1 C11 N4 111.67(11) . . ?
N1 C11 H11 124.2 . . ?
N4 C11 H11 124.2 . . ?
C12 O3 C20 121.65(10) . . ?
C22 N5 N6 101.43(10) . . ?
N5 N6 C21 123.30(10) . . ?
N7 N6 N5 114.59(10) . . ?
N7 N6 C21 122.07(10) . . ?
N6 N7 N8 105.77(10) . . ?
N7 N8 Fe1 125.14(8) . . ?
N7 N8 C22 106.24(10) . . ?
C22 N8 Fe1 128.61(8) . . ?
O3 C12 C13 117.27(11) . . ?
O4 C12 O3 117.23(12) . . ?
O4 C12 C13 125.49(12) . . ?
C12 C13 H13 119.2 . . ?
C14 C13 C12 121.65(12) . . ?
C14 C13 H13 119.2 . . ?
C13 C14 H14 120.1 . . ?
C13 C14 C15 119.79(12) . . ?
C15 C14 H14 120.1 . . ?
C16 C15 C14 123.76(11) . . ?
C20 C15 C14 118.12(12) . . ?
C20 C15 C16 118.13(12) . . ?
C15 C16 H16 119.6 . . ?
C17 C16 C15 120.73(12) . . ?
C17 C16 H16 119.6 . . ?
C16 C17 H17 120.0 . . ?
C16 C17 C18 120.02(12) . . ?
C18 C17 H17 120.0 . . ?
C17 C18 C21 119.76(11) . . ?
C19 C18 C17 120.13(12) . . ?
C19 C18 C21 120.11(11) . . ?
C18 C19 H19 120.6 . . ?
C20 C19 C18 118.85(11) . . ?
C20 C19 H19 120.6 . . ?
O3 C20 C15 121.33(11) . . ?
O3 C20 C19 116.56(11) . . ?
C19 C20 C15 122.11(12) . . ?
N6 C21 C18 111.50(10) . . ?
N6 C21 H21A 109.3 . . ?
N6 C21 H21B 109.3 . . ?
C18 C21 H21A 109.3 . . ?
C18 C21 H21B 109.3 . . ?
H21A C21 H21B 108.0 . . ?
N5 C22 N8 111.97(11) . . ?
N5 C22 H22 124.0 . . ?
N8 C22 H22 124.0 . . ?
C31 O5 C23 121.77(10) . . ?
C33 N9 N10 101.53(10) . . ?
N9 N10 C32 123.25(10) . . ?
N11 N10 N9 114.83(10) . . ?
N11 N10 C32 121.71(10) . . ?
N10 N11 N12 104.99(10) . . ?
N11 N12 Fe1 123.96(8) . . ?
N11 N12 C33 106.81(10) . . ?
C33 N12 Fe1 128.32(8) . . ?
O5 C23 C24 117.11(11) . . ?
O6 C23 O5 116.68(12) . . ?
O6 C23 C24 126.20(12) . . ?
C23 C24 H24 119.1 . . ?
C25 C24 C23 121.72(12) . . ?
C25 C24 H24 119.1 . . ?
C24 C25 H25 120.0 . . ?
C24 C25 C26 120.05(12) . . ?
C26 C25 H25 120.0 . . ?
C27 C26 C25 123.76(11) . . ?
C31 C26 C25 118.18(11) . . ?
C31 C26 C27 118.07(11) . . ?
C26 C27 H27 119.8 . . ?
C28 C27 C26 120.47(11) . . ?
C28 C27 H27 119.8 . . ?
C27 C28 H28 119.9 . . ?
C27 C28 C29 120.22(12) . . ?
C29 C28 H28 119.9 . . ?
C28 C29 C32 119.78(11) . . ?
C30 C29 C28 120.14(11) . . ?
C30 C29 C32 120.07(11) . . ?
C29 C30 H30 120.5 . . ?
C31 C30 C29 119.06(11) . . ?
C31 C30 H30 120.5 . . ?
O5 C31 C26 121.16(11) . . ?
O5 C31 C30 116.79(11) . . ?
C30 C31 C26 122.05(11) . . ?
N10 C32 C29 111.81(10) . . ?
N10 C32 H32A 109.3 . . ?
N10 C32 H32B 109.3 . . ?
C29 C32 H32A 109.3 . . ?
C29 C32 H32B 109.3 . . ?
H32A C32 H32B 107.9 . . ?
N9 C33 N12 111.83(11) . . ?
N9 C33 H33 124.1 . . ?
N12 C33 H33 124.1 . . ?
F1 B1 F2 107.5(4) . . ?
F1 B1 F3 107.9(3) . . ?
F1 B1 F4 113.1(5) . . ?
F2 B1 F4 109.2(5) . . ?
F3 B1 F2 109.2(6) . . ?
F3 B1 F4 109.9(5) . . ?
F3A B1 F1 112.3(5) . . ?
F3A B1 F2A 109.4(7) . . ?
F3A B1 F4A 109.3(6) . . ?
F2A B1 F1 112.9(5) . . ?
F4A B1 F1 105.1(6) . . ?
F4A B1 F2A 107.5(6) . . ?
H34A C34 H34B 109.5 . . ?
H34A C34 H34C 109.5 . . ?
H34B C34 H34C 109.5 . . ?
C35 C34 H34A 109.5 . . ?
C35 C34 H34B 109.5 . . ?
C35 C34 H34C 109.5 . . ?
N13 C35 C34 179.66(17) . . ?
H36A C36 H36B 109.5 . . ?
H36A C36 H36C 109.5 . . ?
H36B C36 H36C 109.5 . . ?
C37 C36 H36A 109.5 . . ?
C37 C36 H36B 109.5 . . ?
C37 C36 H36C 109.5 . . ?
N14 C37 C36 179.59(15) . . ?

loop_
_geom_torsion_atom_site_label_1
_geom_torsion_atom_site_label_2
_geom_torsion_atom_site_label_3
_geom_torsion_atom_site_label_4
_geom_torsion
_geom_torsion_site_symmetry_1
_geom_torsion_site_symmetry_2
_geom_torsion_site_symmetry_3
_geom_torsion_site_symmetry_4
_geom_torsion_publ_flag
Fe1 N4 C11 N1 172.93(8) . . . . ?
Fe1 N8 C22 N5 178.64(9) . . . . ?
Fe1 N12 C33 N9 168.04(8) . . . . ?
O1 C1 C2 C3 -0.90(18) . . . . ?
O2 C1 C2 C3 178.53(13) . . . . ?
N1 N2 N3 N4 -0.39(13) . . . . ?
N1 N2 C10 C7 -104.91(13) . . . . ?
N2 N1 C11 N4 0.27(13) . . . . ?
N2 N3 N4 Fe1 -173.89(7) . . . . ?
N2 N3 N4 C11 0.52(12) . . . . ?
N3 N2 C10 C7 80.22(14) . . . . ?
N3 N4 C11 N1 -0.51(13) . . . . ?
C1 O1 C9 C4 0.30(16) . . . . ?
C1 O1 C9 C8 -179.99(10) . . . . ?
C1 C2 C3 C4 0.39(19) . . . . ?
C2 C3 C4 C5 -179.61(12) . . . . ?
C2 C3 C4 C9 0.46(17) . . . . ?
C3 C4 C5 C6 -178.87(11) . . . . ?
C3 C4 C9 O1 -0.82(16) . . . . ?
C3 C4 C9 C8 179.49(11) . . . . ?
C4 C5 C6 C7 -0.55(18) . . . . ?
C5 C4 C9 O1 179.25(10) . . . . ?
C5 C4 C9 C8 -0.44(17) . . . . ?
C5 C6 C7 C8 -0.60(17) . . . . ?
C5 C6 C7 C10 177.19(11) . . . . ?
C6 C7 C8 C9 1.19(17) . . . . ?
C6 C7 C10 N2 16.38(16) . . . . ?
C7 C8 C9 O1 179.62(10) . . . . ?
C7 C8 C9 C4 -0.67(17) . . . . ?
C8 C7 C10 N2 -165.76(10) . . . . ?
C9 O1 C1 O2 -178.92(11) . . . . ?
C9 O1 C1 C2 0.55(16) . . . . ?
C9 C4 C5 C6 1.06(17) . . . . ?
C10 N2 N3 N4 174.86(10) . . . . ?
C10 C7 C8 C9 -176.74(10) . . . . ?
C11 N1 N2 N3 0.08(13) . . . . ?
C11 N1 N2 C10 -175.19(11) . . . . ?
O3 C12 C13 C14 -3.82(18) . . . . ?
O4 C12 C13 C14 175.82(13) . . . . ?
N5 N6 N7 N8 -0.73(14) . . . . ?
N5 N6 C21 C18 -94.67(14) . . . . ?
N6 N5 C22 N8 -0.09(14) . . . . ?
N6 N7 N8 Fe1 -178.41(8) . . . . ?
N6 N7 N8 C22 0.61(13) . . . . ?
N7 N6 C21 C18 87.78(14) . . . . ?
N7 N8 C22 N5 -0.34(15) . . . . ?
C12 O3 C20 C15 -1.65(17) . . . . ?
C12 O3 C20 C19 177.71(10) . . . . ?
C12 C13 C14 C15 0.16(19) . . . . ?
C13 C14 C15 C16 -177.13(11) . . . . ?
C13 C14 C15 C20 2.81(17) . . . . ?
C14 C15 C16 C17 179.70(11) . . . . ?
C14 C15 C20 O3 -2.14(17) . . . . ?
C14 C15 C20 C19 178.54(11) . . . . ?
C15 C16 C17 C18 1.35(18) . . . . ?
C16 C15 C20 O3 177.80(10) . . . . ?
C16 C15 C20 C19 -1.52(17) . . . . ?
C16 C17 C18 C19 -0.75(17) . . . . ?
C16 C17 C18 C21 179.79(11) . . . . ?
C17 C18 C19 C20 -0.95(17) . . . . ?
C17 C18 C21 N6 -74.04(14) . . . . ?
C18 C19 C20 O3 -177.24(10) . . . . ?
C18 C19 C20 C15 2.11(17) . . . . ?
C19 C18 C21 N6 106.50(12) . . . . ?
C20 O3 C12 O4 -175.12(11) . . . . ?
C20 O3 C12 C13 4.54(16) . . . . ?
C20 C15 C16 C17 -0.24(17) . . . . ?
C21 N6 N7 N8 177.01(10) . . . . ?
C21 C18 C19 C20 178.52(11) . . . . ?
C22 N5 N6 N7 0.51(14) . . . . ?
C22 N5 N6 C21 -177.21(11) . . . . ?
O5 C23 C24 C25 -0.68(17) . . . . ?
O6 C23 C24 C25 179.44(12) . . . . ?
N9 N10 N11 N12 0.09(13) . . . . ?
N9 N10 C32 C29 -49.28(15) . . . . ?
N10 N9 C33 N12 1.23(13) . . . . ?
N10 N11 N12 Fe1 -169.21(7) . . . . ?
N10 N11 N12 C33 0.68(12) . . . . ?
N11 N10 C32 C29 136.24(11) . . . . ?
N11 N12 C33 N9 -1.26(14) . . . . ?
C23 O5 C31 C26 -0.60(16) . . . . ?
C23 O5 C31 C30 179.36(10) . . . . ?
C23 C24 C25 C26 0.16(17) . . . . ?
C24 C25 C26 C27 -179.47(11) . . . . ?
C24 C25 C26 C31 0.17(17) . . . . ?
C25 C26 C27 C28 179.92(11) . . . . ?
C25 C26 C31 O5 0.04(16) . . . . ?
C25 C26 C31 C30 -179.92(11) . . . . ?
C26 C27 C28 C29 0.14(18) . . . . ?
C27 C26 C31 O5 179.70(10) . . . . ?
C27 C26 C31 C30 -0.26(17) . . . . ?
C27 C28 C29 C30 -0.61(17) . . . . ?
C27 C28 C29 C32 178.55(11) . . . . ?
C28 C29 C30 C31 0.63(17) . . . . ?
C28 C29 C32 N10 117.80(12) . . . . ?
C29 C30 C31 O5 179.84(10) . . . . ?
C29 C30 C31 C26 -0.20(17) . . . . ?
C30 C29 C32 N10 -63.04(14) . . . . ?
C31 O5 C23 O6 -179.22(10) . . . . ?
C31 O5 C23 C24 0.89(16) . . . . ?
C31 C26 C27 C28 0.29(17) . . . . ?
C32 N10 N11 N12 175.00(10) . . . . ?
C32 C29 C30 C31 -178.52(11) . . . . ?
C33 N9 N10 N11 -0.81(13) . . . . ?
C33 N9 N10 C32 -175.63(11) . . . . ?

_shelx_res_file                  
;
TITL 206b29_Mo_12_80_00.res
    206b29_mo_12_80_00.res
    created by SHELXL-2018/3 at 13:48:51 on 19-Apr-2024
REM Old TITL 206b29_auto in P-1
REM SHELXT solution in P-1
REM R1 0.122, Rweak 0.007, Alpha 0.065, Orientation as input
REM Formula found by SHELXT: C86 B2 N14 O16 F4A Fe
CELL 0.71073 10.71 12.918 14.735 81.53 82.54 68.41
ZERR 1 0.002 0.003 0.004 0.03 0.03 0.02
LATT 1
SFAC C H B F Fe N O
UNIT 74 60 2 8 1 28 12

L.S. 10
PLAN  5
SIZE 0.061 0.26 0.323
TEMP -193(2)
CONF
BOND $H
list 4
MORE -1
fmap 2 53
acta
OMIT -4 60
REM <olex2.extras>
REM <HklSrc "%.\\206b29_Mo_12_80_00.hkl">
REM </olex2.extras>

WGHT    0.039700    0.740700
FVAR       2.65583   0.52904
FE1   5    0.000000    1.000000    0.500000    10.50000    0.00789    0.00729 =
         0.00671   -0.00115   -0.00080   -0.00252
O1    7   -0.144602    0.600859    1.066337    11.00000    0.01483    0.01206 =
         0.01064   -0.00002   -0.00176   -0.00236
O2    7   -0.144605    0.545769    1.215689    11.00000    0.02336    0.01924 =
         0.01236    0.00122   -0.00236   -0.00187
N1    6   -0.228957    0.797590    0.599733    11.00000    0.01196    0.01269 =
         0.01211   -0.00027   -0.00242   -0.00421
N2    6   -0.137824    0.776697    0.660258    11.00000    0.01234    0.01175 =
         0.00990    0.00016   -0.00134   -0.00531
N3    6   -0.060502    0.837177    0.641612    11.00000    0.01379    0.01157 =
         0.01027    0.00014   -0.00118   -0.00607
N4    6   -0.101066    0.901804    0.564105    11.00000    0.01071    0.00926 =
         0.00847   -0.00142   -0.00087   -0.00306
C1    1   -0.191059    0.620902    1.155974    11.00000    0.01445    0.01725 =
         0.01192   -0.00229   -0.00047   -0.00526
C2    1   -0.290800    0.730700    1.171093    11.00000    0.01555    0.01687 =
         0.01393   -0.00424    0.00042   -0.00459
AFIX  43
H2    2   -0.325916    0.746890    1.232081    11.00000   -1.20000
AFIX   0
C3    1   -0.334196    0.809766    1.100125    11.00000    0.01235    0.01330 =
         0.01759   -0.00443   -0.00065   -0.00407
AFIX  43
H3    2   -0.398949    0.880959    1.111786    11.00000   -1.20000
AFIX   0
C4    1   -0.283599    0.787678    1.006747    11.00000    0.01110    0.01222 =
         0.01533   -0.00187   -0.00134   -0.00503
C5    1   -0.321856    0.864591    0.928336    11.00000    0.01149    0.01042 =
         0.01936   -0.00014   -0.00330   -0.00298
AFIX  43
H5    2   -0.384683    0.937850    0.935638    11.00000   -1.20000
AFIX   0
C6    1   -0.270140    0.836024    0.840932    11.00000    0.01258    0.01146 =
         0.01618    0.00310   -0.00435   -0.00463
AFIX  43
H6    2   -0.297872    0.889014    0.788756    11.00000   -1.20000
AFIX   0
C7    1   -0.176228    0.728114    0.829543    11.00000    0.01133    0.01372 =
         0.01210    0.00035   -0.00154   -0.00707
C8    1   -0.134778    0.650891    0.906242    11.00000    0.01101    0.01008 =
         0.01373   -0.00035   -0.00181   -0.00387
AFIX  43
H8    2   -0.070064    0.578336    0.898982    11.00000   -1.20000
AFIX   0
C9    1   -0.188951    0.681095    0.993093    11.00000    0.01111    0.01168 =
         0.01235    0.00129   -0.00313   -0.00519
C10   1   -0.118835    0.687547    0.736584    11.00000    0.01797    0.01167 =
         0.01105    0.00218   -0.00157   -0.00601
AFIX  23
H10A  2   -0.021147    0.644783    0.739190    11.00000   -1.20000
H10B  2   -0.161528    0.635545    0.723938    11.00000   -1.20000
AFIX   0
C11   1   -0.204103    0.876433    0.540352    11.00000    0.01092    0.01045 =
         0.01215   -0.00102   -0.00156   -0.00357
AFIX  43
H11   2   -0.252322    0.911053    0.487612    11.00000   -1.20000
AFIX   0
O3    7    0.516702    0.636121    0.983694    11.00000    0.01259    0.01133 =
         0.01105   -0.00090   -0.00094   -0.00046
O4    7    0.567605    0.541649    1.120007    11.00000    0.02012    0.01865 =
         0.01511    0.00028   -0.00201    0.00035
N5    6    0.332054    0.741866    0.605636    11.00000    0.01543    0.01126 =
         0.01756   -0.00179   -0.00376   -0.00375
N6    6    0.340859    0.835035    0.628594    11.00000    0.01155    0.01061 =
         0.01153   -0.00085   -0.00120   -0.00337
N7    6    0.243228    0.927409    0.602650    11.00000    0.01050    0.01323 =
         0.01010   -0.00009   -0.00137   -0.00415
N8    6    0.164615    0.896318    0.558935    11.00000    0.01028    0.01113 =
         0.00878   -0.00182    0.00033   -0.00416
C12   1    0.498708    0.627499    1.078567    11.00000    0.01316    0.01746 =
         0.01207   -0.00118   -0.00087   -0.00511
C13   1    0.398777    0.722888    1.120441    11.00000    0.01321    0.01910 =
         0.01260   -0.00410    0.00142   -0.00397
AFIX  43
H13   2    0.380218    0.717641    1.185430    11.00000   -1.20000
AFIX   0
C14   1    0.332084    0.818313    1.069251    11.00000    0.01110    0.01586 =
         0.01628   -0.00484   -0.00026   -0.00429
AFIX  43
H14   2    0.267584    0.879404    1.098132    11.00000   -1.20000
AFIX   0
C15   1    0.359048    0.827415    0.970127    11.00000    0.00964    0.01301 =
         0.01479   -0.00379   -0.00062   -0.00382
C16   1    0.298945    0.924915    0.911746    11.00000    0.01068    0.01136 =
         0.01751   -0.00361   -0.00090   -0.00213
AFIX  43
H16   2    0.236359    0.989551    0.937223    11.00000   -1.20000
AFIX   0
C17   1    0.329847    0.927967    0.817397    11.00000    0.01303    0.01229 =
         0.01788   -0.00050   -0.00436   -0.00385
AFIX  43
H17   2    0.289997    0.994939    0.778658    11.00000   -1.20000
AFIX   0
C18   1    0.420230    0.831926    0.778904    11.00000    0.01042    0.01427 =
         0.01302   -0.00108   -0.00269   -0.00568
C19   1    0.480029    0.733992    0.835613    11.00000    0.01011    0.01288 =
         0.01349   -0.00288   -0.00095   -0.00361
AFIX  43
H19   2    0.540117    0.668495    0.810020    11.00000   -1.20000
AFIX   0
C20   1    0.450262    0.733751    0.930312    11.00000    0.00945    0.01113 =
         0.01465   -0.00079   -0.00304   -0.00307
C21   1    0.453140    0.835673    0.675938    11.00000    0.01053    0.01583 =
         0.01362   -0.00049   -0.00281   -0.00484
AFIX  23
H21A  2    0.473438    0.904200    0.652894    11.00000   -1.20000
H21B  2    0.534413    0.770163    0.661779    11.00000   -1.20000
AFIX   0
C22   1    0.220492    0.782944    0.561900    11.00000    0.01451    0.01171 =
         0.01614   -0.00245   -0.00264   -0.00404
AFIX  43
H22   2    0.183933    0.738443    0.535738    11.00000   -1.20000
AFIX   0
O5    7   -0.014792    0.889995   -0.038495    11.00000    0.01437    0.01131 =
         0.01256   -0.00038   -0.00212   -0.00140
O6    7   -0.043668    0.984930   -0.176643    11.00000    0.02295    0.01524 =
         0.01741    0.00214   -0.00632   -0.00508
N9    6    0.190801    0.791658    0.296634    11.00000    0.01103    0.01688 =
         0.01322   -0.00497    0.00097   -0.00535
N10   6    0.068435    0.785023    0.312482    11.00000    0.01152    0.01092 =
         0.00981   -0.00311    0.00030   -0.00416
N11   6   -0.013363    0.851491    0.371304    11.00000    0.01187    0.01052 =
         0.00944   -0.00268   -0.00115   -0.00384
N12   6    0.057957    0.906065    0.396366    11.00000    0.01001    0.00964 =
         0.00973   -0.00086   -0.00192   -0.00352
C23   1    0.013162    0.896185   -0.133203    11.00000    0.01347    0.01542 =
         0.01310   -0.00049   -0.00310   -0.00678
C24   1    0.107655    0.795609   -0.171083    11.00000    0.01339    0.01742 =
         0.01100   -0.00239   -0.00092   -0.00721
AFIX  43
H24   2    0.128160    0.796925   -0.235838    11.00000   -1.20000
AFIX   0
C25   1    0.166698    0.700811   -0.116687    11.00000    0.01157    0.01452 =
         0.01267   -0.00390   -0.00016   -0.00542
AFIX  43
H25   2    0.228117    0.636486   -0.143205    11.00000   -1.20000
AFIX   0
C26   1    0.136731    0.696890   -0.018186    11.00000    0.01026    0.01131 =
         0.01155   -0.00316   -0.00058   -0.00442
C27   1    0.194415    0.602084    0.043414    11.00000    0.01237    0.00980 =
         0.01346   -0.00291   -0.00136   -0.00282
AFIX  43
H27   2    0.257003    0.535610    0.020612    11.00000   -1.20000
AFIX   0
C28   1    0.160680    0.604685    0.137545    11.00000    0.01471    0.01016 =
         0.01256   -0.00120   -0.00213   -0.00465
AFIX  43
H28   2    0.200406    0.540116    0.178775    11.00000   -1.20000
AFIX   0
C29   1    0.068458    0.702019    0.171794    11.00000    0.01312    0.01327 =
         0.00973   -0.00330    0.00012   -0.00761
C30   1    0.010912    0.797192    0.111785    11.00000    0.01136    0.01072 =
         0.01458   -0.00411   -0.00009   -0.00346
AFIX  43
H30   2   -0.051115    0.863773    0.134753    11.00000   -1.20000
AFIX   0
C31   1    0.045354    0.793456    0.018120    11.00000    0.01015    0.01053 =
         0.01237   -0.00078   -0.00251   -0.00375
C32   1    0.029985    0.703084    0.274039    11.00000    0.01895    0.01238 =
         0.01190   -0.00395    0.00031   -0.00868
AFIX  23
H32A  2   -0.068572    0.721604    0.285690    11.00000   -1.20000
H32B  2    0.074950    0.627495    0.305610    11.00000   -1.20000
AFIX   0
C33   1    0.180563    0.869477    0.349466    11.00000    0.01200    0.01662 =
         0.01096   -0.00382    0.00057   -0.00624
AFIX  43
H33   2    0.250848    0.896321    0.353867    11.00000   -1.20000
AFIX   0

B1    3    0.517064    0.873220    0.374992    11.00000    0.01442    0.01422 =
         0.02235   -0.00155    0.00245   -0.00412
F1    4    0.650690    0.863728    0.355876    11.00000    0.01583    0.02703 =
         0.02768   -0.00478   -0.00103   -0.01053
PART 1
F2    4    0.507058    0.773137    0.356783    21.00000    0.02220    0.02131 =
         0.05854   -0.02080    0.01207   -0.01312
F3    4    0.482889    0.885599    0.468408    21.00000    0.05154    0.09930 =
         0.01251   -0.00958    0.01206   -0.03074
F4    4    0.427760    0.964628    0.321481    21.00000    0.01717    0.01361 =
         0.06750    0.01385   -0.02162   -0.00456
PART 2
F3A   4    0.464275    0.915306    0.454009   -21.00000    0.08009    0.04649 =
         0.04707   -0.01770    0.03857    0.00584
F2A   4    0.498247    0.774132    0.375126   -21.00000    0.01772    0.01315 =
         0.10429    0.01415   -0.01427   -0.00599
F4A   4    0.452042    0.944451    0.304879   -21.00000    0.02549    0.02666 =
         0.08003    0.02286   -0.02539   -0.00791

PART 0
N13   6    0.326378    0.459838    0.326387    11.00000    0.02688    0.02166 =
         0.02022   -0.00024   -0.00360   -0.00543
C34   1    0.514731    0.532355    0.351585    11.00000    0.03999    0.02105 =
         0.02864   -0.00085   -0.00839   -0.01350
AFIX 137
H34A  2    0.574977    0.529757    0.295218    11.00000   -1.50000
H34B  2    0.566375    0.484952    0.402196    11.00000   -1.50000
H34C  2    0.473682    0.609682    0.366998    11.00000   -1.50000
AFIX   0
C35   1    0.409308    0.491690    0.337210    11.00000    0.02891    0.01327 =
         0.01656   -0.00154   -0.00214   -0.00236

N14   6    0.914186    0.391776    0.486764    11.00000    0.03205    0.02066 =
         0.04447   -0.00481   -0.01346   -0.01074
C36   1    0.784977    0.605467    0.448071    11.00000    0.02505    0.01879 =
         0.02092    0.00075   -0.00246   -0.00627
AFIX 137
H36A  2    0.766347    0.620910    0.383091    11.00000   -1.50000
H36B  2    0.839895    0.647539    0.459787    11.00000   -1.50000
H36C  2    0.699831    0.628273    0.486777    11.00000   -1.50000
AFIX   0
C37   1    0.857681    0.485942    0.469731    11.00000    0.02263    0.02267 =
         0.02094   -0.00380   -0.00452   -0.01129
HKLF 4


REM  206b29_Mo_12_80_00.res
REM wR2 = 0.0918, GooF = S = 1.060, Restrained GooF = 1.060 for all data
REM R1 = 0.0367 for 9064 Fo > 4sig(Fo) and 0.0450 for all 10627 data
REM 595 parameters refined using 0 restraints

END

WGHT      0.0397      0.7406

REM Highest difference peak  0.426,  deepest hole -0.533,  1-sigma level  0.058
Q1    1   0.0535  0.6990  0.2182  11.00000  0.05    0.43
Q2    1  -0.2289  0.7390  0.9991  11.00000  0.05    0.42
Q3    1  -0.2383  0.6808  1.1606  11.00000  0.05    0.41
Q4    1  -0.1432  0.7154  0.7820  11.00000  0.05    0.41
Q5    1  -0.3101  0.7974  1.0517  11.00000  0.05    0.40
;
_shelx_res_checksum              56345
_olex2_submission_special_instructions 'No special instructions were received'
_oxdiff_exptl_absorpt_empirical_details 
;
Empirical correction (ABSPACK) includes:
- Absorption correction using spherical harmonics
- Frame scaling
;
_oxdiff_exptl_absorpt_empirical_full_max 2.377
_oxdiff_exptl_absorpt_empirical_full_min 0.429
####################################################################### 
# 
# This file contains crystal structure data downloaded from the 
# Cambridge Structural Database (CSD) hosted by the Cambridge 
# Crystallographic Data Centre (CCDC).
# 
# Full information about CCDC data access policies and citation 
# guidelines are available at http://www.ccdc.cam.ac.uk/access/V1 
# 
# Audit and citation data items may have been added by the CCDC. 
# Please retain this information to preserve the provenance of 
# this file and to allow appropriate attribution of the data. 
# 
#######################################################################

data_206bv
_database_code_depnum_ccdc_archive 'CCDC 2362576'
loop_
_audit_author_name
_audit_author_address
'Milosz Siczek'
;University of Wroclaw
Poland
;
_audit_update_record             
;
2024-06-13 deposited with the CCDC.	2025-03-25 downloaded from the CCDC.
;
_audit_creation_date             2024-06-13
_audit_creation_method           
;
Olex2 1.5
(compiled 2023.08.24 svn.re1ec1418 for OlexSys, GUI svn.r6817)
;
_shelx_SHELXL_version_number     2018/3
_chemical_name_common            ?
_chemical_name_systematic        ?
_chemical_formula_moiety         'C22 H16 N8 O4'
_chemical_formula_sum            'C22 H16 N8 O4'
_chemical_formula_weight         456.43
_chemical_melting_point          ?
_chemical_oxdiff_formula         C22H16N8O4
loop_
_atom_type_symbol
_atom_type_description
_atom_type_scat_dispersion_real
_atom_type_scat_dispersion_imag
_atom_type_scat_source
C C 0.0181 0.0091 'International Tables Vol C Tables 4.2.6.8 and 6.1.1.4'
H H 0.0000 0.0000 'International Tables Vol C Tables 4.2.6.8 and 6.1.1.4'
N N 0.0311 0.0180 'International Tables Vol C Tables 4.2.6.8 and 6.1.1.4'
O O 0.0492 0.0322 'International Tables Vol C Tables 4.2.6.8 and 6.1.1.4'

_shelx_space_group_comment       
;
The symmetry employed for this shelxl refinement is uniquely defined
by the following loop, which should always be used as a source of
symmetry information in preference to the above space-group names.
They are only intended as comments.
;
_space_group_crystal_system      triclinic
_space_group_IT_number           2
_space_group_name_H-M_alt        'P -1'
_space_group_name_Hall           '-P 1'
loop_
_space_group_symop_operation_xyz
'x, y, z'
'-x, -y, -z'

_cell_length_a                   6.597(2)
_cell_length_b                   12.473(4)
_cell_length_c                   12.691(4)
_cell_angle_alpha                101.07(3)
_cell_angle_beta                 99.32(3)
_cell_angle_gamma                97.21(2)
_cell_volume                     998.0(6)
_cell_formula_units_Z            2
_cell_measurement_reflns_used    8452
_cell_measurement_temperature    100(2)
_cell_measurement_theta_max      75.0410
_cell_measurement_theta_min      3.5890
_shelx_estimated_absorpt_T_max   0.942
_shelx_estimated_absorpt_T_min   0.766
_exptl_absorpt_coefficient_mu    0.919
_exptl_absorpt_correction_T_max  1.000
_exptl_absorpt_correction_T_min  0.618
_exptl_absorpt_correction_type   gaussian
_exptl_absorpt_process_details   
;
CrysAlisPro 1.171.42.49 (Rigaku Oxford Diffraction, 2022)
Numerical absorption correction based on gaussian integration over
a multifaceted crystal model
Empirical absorption correction using spherical harmonics,
implemented in SCALE3 ABSPACK scaling algorithm.
;
_exptl_absorpt_special_details   ?
_exptl_crystal_colour            colourless
_exptl_crystal_density_diffrn    1.519
_exptl_crystal_density_meas      ?
_exptl_crystal_density_method    ?
_exptl_crystal_description       plate
_exptl_crystal_F_000             472
loop_
_exptl_crystal_face_index_h
_exptl_crystal_face_index_k
_exptl_crystal_face_index_l
_exptl_crystal_face_perp_dist
1 0 -1 0.1627
-1 0 1 0.1383
0 4 6 0.0556
0 -4 -6 0.0494
-4 -3 -1 0.1249
0 7 -5 0.0215
0 -8 4 0.0298

_exptl_crystal_size_max          0.307
_exptl_crystal_size_mid          0.12
_exptl_crystal_size_min          0.066
loop_
_exptl_oxdiff_crystal_face_indexfrac_h
_exptl_oxdiff_crystal_face_indexfrac_k
_exptl_oxdiff_crystal_face_indexfrac_l
_exptl_oxdiff_crystal_face_x
_exptl_oxdiff_crystal_face_y
_exptl_oxdiff_crystal_face_z
1.0361 -0.0806 -0.5718 0.0996 -0.0999 -0.1995
-1.0361 0.0806 0.5718 -0.0996 0.0999 0.1995
0.2377 4.2685 5.6394 -0.5262 0.6197 -0.5824
-0.2047 -4.2692 -5.6595 0.5292 -0.6231 0.5760
-3.5407 -2.5070 -1.1542 0.0082 -0.0015 1.0000
-0.4470 7.4610 -4.5243 -0.8148 -0.5614 -0.1446
0.1036 -7.5593 4.3308 0.8004 0.5508 0.2366

_exptl_transmission_factor_max   ?
_exptl_transmission_factor_min   ?
_diffrn_reflns_av_R_equivalents  0.0574
_diffrn_reflns_av_unetI/netI     0.0335
_diffrn_reflns_Laue_measured_fraction_full 1.000
_diffrn_reflns_Laue_measured_fraction_max 1.000
_diffrn_reflns_limit_h_max       7
_diffrn_reflns_limit_h_min       -7
_diffrn_reflns_limit_k_max       14
_diffrn_reflns_limit_k_min       -14
_diffrn_reflns_limit_l_max       15
_diffrn_reflns_limit_l_min       -15
_diffrn_reflns_number            14010
_diffrn_reflns_point_group_measured_fraction_full 1.000
_diffrn_reflns_point_group_measured_fraction_max 1.000
_diffrn_reflns_theta_full        66.573
_diffrn_reflns_theta_max         66.573
_diffrn_reflns_theta_min         3.615
_diffrn_ambient_environment      N~2~
_diffrn_ambient_temperature      100(2)
_diffrn_detector                 'Hybrid Pixel Array Detector'
_diffrn_detector_area_resol_mean 10.0000
_diffrn_detector_type            'HyPix-Arc 150'
_diffrn_measured_fraction_theta_full 1.000
_diffrn_measured_fraction_theta_max 1.000
_diffrn_measurement_details      
;
List of Runs (angles in degrees, time in seconds):

  # Type    Start    End  Width  t~exp~   \w     \q     \k     \f   Frames
#--------------------------------------------------------------------------
  1  \w     86.00 111.00   0.50    0.12    --   79.25  30.00 120.00   50
  2  \w     66.00 120.00   0.50    0.12    --   82.00  24.00   7.03  108
  3  \w     80.00 105.00   0.50    0.12    --   79.25  30.00 -60.00   50
  4  \w     53.00  83.00   0.50    0.12    --   83.00   4.00  43.66   60
  5  \w     58.00  83.00   0.50    0.12    --   83.00   4.00  99.34   50
  6  \w     93.00 126.00   0.50    0.12    --   83.00   4.00  99.34   66
  7  \w     56.00 108.00   0.50    0.12    --   83.00  12.00 -60.90  104
  8  \w     65.00 121.00   0.50    0.12    --   83.00  23.00-176.29  112
  9  \w     45.00 105.00   0.50    0.12    --   83.00   3.00-174.42  120
 10  \w     63.00 104.00   0.50    0.12    --   59.59  30.00-120.00   82
 11  \w     78.00 103.00   0.50    0.12    --   79.25 126.00   0.00   50
 12  \w     86.00 122.00   0.50    0.12    --   79.25 126.00 120.00   72
 13  \w     79.00 111.00   0.50    0.12    --   79.25 126.00 -30.00   64
 14  \w     83.00 111.00   0.50    0.12    --   79.25 126.00-180.00   56
 15  \w     11.00  37.00   0.50    0.12    --   59.59 -30.00 -90.00   52
 16  \w     40.00  72.00   0.50    0.12    --   83.00 -63.00-169.38   64
 17  \w     89.00 121.00   0.50    0.12    --   83.00-137.00 -26.30   64
 18  \w     42.00  86.00   0.50    0.12    --   83.00-137.00 -26.30   88
 19  \w     50.00 116.00   0.50    0.12    --   83.00-130.00  48.20  132
 20  \w     69.00  95.00   0.50    0.12    --   83.00-145.00  72.07   52
 21  \w     78.00 103.00   0.50    0.12    --   79.25-126.00  90.00   50
 22  \w     85.00 111.00   0.50    0.12    --   79.25-126.00 120.00   52
 23  \w     46.00  71.00   0.50    0.12    --   83.00 -65.00 160.93   50
 24  \w     43.00  69.00   0.50    0.12    --   79.25-126.00  90.00   52
 25  \w     34.00  63.00   0.50    0.12    --   79.25-126.00-120.00   58
 26  \w     57.00 101.00   0.50    0.12    --   79.25-126.00-150.00   88
 27  \w     85.00 111.00   0.50    0.12    --   79.25-126.00-180.00   52
 28  \w     82.00 111.00   0.50    0.12    --   79.25-126.00-120.00   58
 29  \w     48.00  86.00   0.50    0.12    --   79.25 -95.00 -30.00   76
 30  \w     65.00  90.00   0.50    0.12    --   79.25 -95.00-120.00   50
 31  \w     50.00  85.00   0.50    0.12    --   79.25 -95.00  60.00   70
 32  \w     47.00  82.00   0.50    0.12    --   79.25 -95.00  90.00   70
 33  \w     51.00  86.00   0.50    0.12    --   79.25 -95.00 120.00   70
 34  \w     49.00  74.00   0.50    0.12    --   79.25 -95.00 150.00   50
 35  \w     24.00  69.00   0.50    0.12    --   59.59 -95.00  90.00   90
 36  \w     43.00  68.00   0.50    0.12    --   79.25 -95.00   0.00   50
 37  \w     35.00  63.00   0.50    0.12    --   74.19 -95.00   0.00   56
 38  \w     36.00  84.00   0.50    0.12    --   74.19 -95.00 -30.00   96
 39  \w     34.00  84.00   0.50    0.12    --   74.19 -95.00-120.00  100
 40  \w     46.00  71.00   0.50    0.12    --   79.25 -95.00 -90.00   50
 41  \w   -121.00 -41.00   0.50    0.12    --  -74.77 -15.00 -30.00  160
 42  \w   -107.00 -62.00   0.50    0.12    --  -61.35 -30.00 120.00   90
 43  \w   -106.00 -81.00   0.50    0.12    --  -79.25 -87.00-104.17   50
 44  \w   -116.00 -91.00   0.50    0.12    --  -79.25 -43.00 -66.55   50
 45  \w   -112.00 -59.00   0.50    0.12    --  -75.31   0.00-150.00  106
 46  \w    -87.00 -61.00   0.50    0.12    --  -79.25 111.00 -88.79   52
 47  \w    -64.00 -33.00   0.50    0.12    --  -75.31 126.00  60.00   62
 48  \w   -100.00 -74.00   0.50    0.12    --  -75.31 126.00  60.00   52
 49  \w    -71.00 -44.00   0.50    0.12    --  -79.25  62.00 155.25   54
;
_diffrn_measurement_device       'four-circle diffractometer'
_diffrn_measurement_device_type  'XtaLAB Synergy R, DW system, HyPix-Arc 150'
_diffrn_measurement_method       '\w scans'
_diffrn_orient_matrix_type       
'CrysAlisPro convention (1999,Acta A55,543-557)'
_diffrn_orient_matrix_UB_11      0.0807611000
_diffrn_orient_matrix_UB_12      -0.1117342000
_diffrn_orient_matrix_UB_13      -0.0121392000
_diffrn_orient_matrix_UB_21      -0.0327797000
_diffrn_orient_matrix_UB_22      -0.0066736000
_diffrn_orient_matrix_UB_23      0.1163145000
_diffrn_orient_matrix_UB_31      -0.2234743000
_diffrn_orient_matrix_UB_32      -0.0614662000
_diffrn_orient_matrix_UB_33      -0.0473196000
_diffrn_radiation_monochromator  mirror
_diffrn_radiation_probe          x-ray
_diffrn_radiation_type           'Cu K\a'
_diffrn_radiation_wavelength     1.54184
_diffrn_source                   'Rotating-anode X-ray tube'
_diffrn_source_type              'Rigaku (Cu) X-ray Source'
_reflns_Friedel_coverage         0.000
_reflns_Friedel_fraction_full    .
_reflns_Friedel_fraction_max     .
_reflns_number_gt                3123
_reflns_number_total             3512
_reflns_odcompleteness_completeness 98.50
_reflns_odcompleteness_iscentric 1
_reflns_odcompleteness_theta     74.33
_reflns_special_details          
;
 Reflections were merged by SHELXL according to the crystal
 class for the calculation of statistics and refinement.
 
 _reflns_Friedel_fraction is defined as the number of unique
 Friedel pairs measured divided by the number that would be
 possible theoretically, ignoring centric projections and
 systematic absences.
;
_reflns_threshold_expression     'I > 2\s(I)'
_computing_cell_refinement       'CrysAlisPro 1.171.42.49 (Rigaku OD, 2022)'
_computing_data_collection       'CrysAlisPro 1.171.42.49 (Rigaku OD, 2022)'
_computing_data_reduction        'CrysAlisPro 1.171.42.49 (Rigaku OD, 2022)'
_computing_molecular_graphics    'Olex2 1.5 (Dolomanov et al., 2009)'
_computing_publication_material  'Olex2 1.5 (Dolomanov et al., 2009)'
_computing_structure_refinement  'SHELXL 2018/3 (Sheldrick, 2015)'
_computing_structure_solution    ?
_refine_diff_density_max         0.455
_refine_diff_density_min         -0.370
_refine_diff_density_rms         0.082
_refine_ls_extinction_coef       .
_refine_ls_extinction_method     none
_refine_ls_goodness_of_fit_ref   1.077
_refine_ls_hydrogen_treatment    constr
_refine_ls_matrix_type           full
_refine_ls_number_parameters     307
_refine_ls_number_reflns         3512
_refine_ls_number_restraints     0
_refine_ls_R_factor_all          0.0555
_refine_ls_R_factor_gt           0.0514
_refine_ls_restrained_S_all      1.077
_refine_ls_shift/su_max          0.000
_refine_ls_shift/su_mean         0.000
_refine_ls_structure_factor_coef Fsqd
_refine_ls_weighting_details     
'w=1/[\s^2^(Fo^2^)+(0.1101P)^2^+0.1277P] where P=(Fo^2^+2Fc^2^)/3'
_refine_ls_weighting_scheme      calc
_refine_ls_wR_factor_gt          0.1452
_refine_ls_wR_factor_ref         0.1497
_refine_special_details          ?
_olex2_refinement_description    
;
1. Fixed Uiso
 At 1.2 times of:
  All C(H) groups, All C(H,H) groups
2.a Ternary CH refined with riding coordinates:
 C2(H2), C3(H3), C13(H13), C14(H14)
2.b Secondary CH2 refined with riding coordinates:
 C10(H10A,H10B), C21(H21A,H21B)
2.c Aromatic/amide H refined with riding coordinates:
 C5(H5), C6(H6), C8(H8), C11(H11), C16(H16), C17(H17), C19(H19), C22(H22)
;
_atom_sites_solution_hydrogens   geom
_atom_sites_solution_primary     ?
_atom_sites_solution_secondary   ?
loop_
_atom_site_label
_atom_site_type_symbol
_atom_site_fract_x
_atom_site_fract_y
_atom_site_fract_z
_atom_site_U_iso_or_equiv
_atom_site_adp_type
_atom_site_occupancy
_atom_site_site_symmetry_order
_atom_site_calc_flag
_atom_site_refinement_flags_posn
_atom_site_refinement_flags_adp
_atom_site_refinement_flags_occupancy
_atom_site_disorder_assembly
_atom_site_disorder_group
O1 O 0.82713(17) 0.09596(9) 0.53880(9) 0.0238(3) Uani 1 1 d . . . . .
O2 O 0.87616(18) 0.12955(9) 0.71834(9) 0.0264(3) Uani 1 1 d . . . . .
O3 O 0.78411(16) 0.38394(9) 0.47385(9) 0.0237(3) Uani 1 1 d . . . . .
O4 O 0.98289(18) 0.35474(10) 0.61795(10) 0.0291(3) Uani 1 1 d . . . . .
N1 N 0.7047(2) 0.14010(13) 0.03275(12) 0.0303(4) Uani 1 1 d . . . . .
N2 N 0.8371(2) 0.08839(11) 0.08784(11) 0.0225(3) Uani 1 1 d . . . . .
N3 N 1.0344(2) 0.12307(12) 0.08739(12) 0.0292(4) Uani 1 1 d . . . . .
N4 N 1.0350(2) 0.20134(13) 0.02990(13) 0.0324(4) Uani 1 1 d . . . . .
N5 N 0.6147(2) 0.62571(12) 0.15949(12) 0.0300(4) Uani 1 1 d . . . . .
N6 N 0.5944(2) 0.51649(12) 0.12794(11) 0.0260(3) Uani 1 1 d . . . . .
N7 N 0.7659(2) 0.48113(14) 0.10324(12) 0.0330(4) Uani 1 1 d . . . . .
N8 N 0.9063(2) 0.57051(14) 0.11730(13) 0.0355(4) Uani 1 1 d . . . . .
C1 C 0.7707(2) 0.13936(13) 0.63522(13) 0.0217(4) Uani 1 1 d . . . . .
C2 C 0.5853(2) 0.19762(13) 0.62965(13) 0.0220(4) Uani 1 1 d . . . . .
H2 H 0.516816 0.191221 0.693442 0.026 Uiso 1 1 calc R U . . .
C3 C 0.4182(2) 0.17011(13) 0.52273(13) 0.0215(4) Uani 1 1 d . . . . .
H3 H 0.285862 0.124670 0.528335 0.026 Uiso 1 1 calc R U . . .
C4 C 0.5069(2) 0.12370(12) 0.42549(13) 0.0204(4) Uani 1 1 d . . . . .
C5 C 0.3969(2) 0.11142(13) 0.31818(13) 0.0221(4) Uani 1 1 d . . . . .
H5 H 0.261130 0.130411 0.307340 0.026 Uiso 1 1 calc R U . . .
C6 C 0.4808(2) 0.07247(13) 0.22800(14) 0.0227(4) Uani 1 1 d . . . . .
H6 H 0.402729 0.064874 0.156418 0.027 Uiso 1 1 calc R U . . .
C7 C 0.6801(2) 0.04430(13) 0.24203(13) 0.0215(4) Uani 1 1 d . . . . .
C8 C 0.7913(2) 0.05447(13) 0.34755(14) 0.0222(4) Uani 1 1 d . . . . .
H8 H 0.926329 0.034644 0.358431 0.027 Uiso 1 1 calc R U . . .
C9 C 0.7036(2) 0.09367(12) 0.43647(13) 0.0204(4) Uani 1 1 d . . . . .
C10 C 0.7721(3) 0.00085(13) 0.14335(14) 0.0245(4) Uani 1 1 d . . . . .
H10A H 0.893938 -0.033666 0.167098 0.029 Uiso 1 1 calc R U . . .
H10B H 0.667500 -0.057062 0.091156 0.029 Uiso 1 1 calc R U . . .
C11 C 0.8341(3) 0.20959(15) -0.00161(15) 0.0303(4) Uani 1 1 d . . . . .
H11 H 0.789585 0.260156 -0.044205 0.036 Uiso 1 1 calc R U . . .
C12 C 0.8082(2) 0.35359(13) 0.57207(13) 0.0215(4) Uani 1 1 d . . . . .
C13 C 0.6203(2) 0.32167(13) 0.61882(13) 0.0211(4) Uani 1 1 d . . . . .
H13 H 0.618223 0.373905 0.688935 0.025 Uiso 1 1 calc R U . . .
C14 C 0.4085(2) 0.29894(13) 0.53940(13) 0.0215(4) Uani 1 1 d . . . . .
H14 H 0.294572 0.318926 0.578913 0.026 Uiso 1 1 calc R U . . .
C15 C 0.4037(2) 0.34829(13) 0.44097(13) 0.0213(4) Uani 1 1 d . . . . .
C16 C 0.2191(3) 0.35319(13) 0.37219(14) 0.0239(4) Uani 1 1 d . . . . .
H16 H 0.089744 0.334017 0.393110 0.029 Uiso 1 1 calc R U . . .
C17 C 0.2212(3) 0.38568(13) 0.27346(14) 0.0244(4) Uani 1 1 d . . . . .
H17 H 0.094017 0.387932 0.227197 0.029 Uiso 1 1 calc R U . . .
C18 C 0.4103(3) 0.41493(13) 0.24248(13) 0.0236(4) Uani 1 1 d . . . . .
C19 C 0.5958(3) 0.41610(13) 0.31268(14) 0.0231(4) Uani 1 1 d . . . . .
H19 H 0.725659 0.439183 0.294007 0.028 Uiso 1 1 calc R U . . .
C20 C 0.5885(2) 0.38305(13) 0.41034(13) 0.0212(4) Uani 1 1 d . . . . .
C21 C 0.4079(3) 0.44086(14) 0.13062(14) 0.0283(4) Uani 1 1 d . . . . .
H21A H 0.398158 0.371146 0.076051 0.034 Uiso 1 1 calc R U . . .
H21B H 0.283272 0.474573 0.110122 0.034 Uiso 1 1 calc R U . . .
C22 C 0.8105(3) 0.65564(16) 0.15127(14) 0.0310(4) Uani 1 1 d . . . . .
H22 H 0.876892 0.730633 0.167957 0.037 Uiso 1 1 calc R U . . .

loop_
_atom_site_aniso_label
_atom_site_aniso_U_11
_atom_site_aniso_U_22
_atom_site_aniso_U_33
_atom_site_aniso_U_23
_atom_site_aniso_U_13
_atom_site_aniso_U_12
O1 0.0261(6) 0.0275(6) 0.0173(6) 0.0027(5) 0.0007(5) 0.0104(5)
O2 0.0323(7) 0.0239(6) 0.0209(6) 0.0042(5) -0.0013(5) 0.0066(5)
O3 0.0204(6) 0.0308(6) 0.0210(6) 0.0085(5) 0.0030(5) 0.0048(5)
O4 0.0235(6) 0.0394(7) 0.0262(7) 0.0110(5) 0.0034(5) 0.0072(5)
N1 0.0275(8) 0.0388(9) 0.0278(8) 0.0128(7) 0.0031(6) 0.0115(6)
N2 0.0217(7) 0.0271(7) 0.0179(7) 0.0020(5) 0.0027(5) 0.0069(5)
N3 0.0243(8) 0.0341(8) 0.0272(8) 0.0053(6) 0.0026(6) 0.0027(6)
N4 0.0348(8) 0.0325(8) 0.0293(8) 0.0062(6) 0.0074(6) 0.0029(6)
N5 0.0377(9) 0.0281(8) 0.0223(8) 0.0045(6) 0.0037(6) 0.0023(6)
N6 0.0306(8) 0.0283(7) 0.0186(7) 0.0061(6) 0.0028(6) 0.0031(6)
N7 0.0353(9) 0.0425(9) 0.0247(8) 0.0118(7) 0.0076(6) 0.0096(7)
N8 0.0327(8) 0.0496(10) 0.0239(8) 0.0102(7) 0.0046(6) 0.0037(7)
C1 0.0258(8) 0.0189(8) 0.0192(8) 0.0038(6) 0.0024(6) 0.0024(6)
C2 0.0239(8) 0.0239(8) 0.0193(8) 0.0062(6) 0.0050(6) 0.0047(6)
C3 0.0194(8) 0.0247(8) 0.0214(8) 0.0067(6) 0.0034(6) 0.0047(6)
C4 0.0213(8) 0.0177(8) 0.0218(9) 0.0042(6) 0.0035(6) 0.0024(6)
C5 0.0198(8) 0.0227(8) 0.0232(9) 0.0058(6) 0.0022(6) 0.0030(6)
C6 0.0225(8) 0.0234(8) 0.0204(8) 0.0036(6) 0.0003(6) 0.0040(6)
C7 0.0232(8) 0.0210(8) 0.0200(8) 0.0039(6) 0.0039(6) 0.0039(6)
C8 0.0212(8) 0.0228(8) 0.0230(9) 0.0053(6) 0.0031(6) 0.0064(6)
C9 0.0223(8) 0.0184(8) 0.0190(8) 0.0043(6) -0.0006(6) 0.0028(6)
C10 0.0264(8) 0.0250(8) 0.0220(9) 0.0036(7) 0.0040(6) 0.0066(7)
C11 0.0363(10) 0.0318(9) 0.0256(9) 0.0085(7) 0.0084(7) 0.0087(7)
C12 0.0237(8) 0.0216(8) 0.0192(8) 0.0029(6) 0.0039(6) 0.0056(6)
C13 0.0243(8) 0.0221(8) 0.0179(8) 0.0029(6) 0.0062(6) 0.0067(6)
C14 0.0212(8) 0.0240(8) 0.0210(8) 0.0052(6) 0.0062(6) 0.0072(6)
C15 0.0254(8) 0.0207(8) 0.0195(8) 0.0030(6) 0.0072(6) 0.0087(6)
C16 0.0241(8) 0.0240(8) 0.0251(9) 0.0052(6) 0.0065(7) 0.0079(6)
C17 0.0252(9) 0.0234(8) 0.0234(9) 0.0031(7) 0.0014(7) 0.0064(6)
C18 0.0304(9) 0.0189(8) 0.0195(8) 0.0026(6) 0.0021(7) 0.0025(6)
C19 0.0248(8) 0.0234(8) 0.0210(8) 0.0045(6) 0.0054(6) 0.0027(6)
C20 0.0213(8) 0.0210(8) 0.0204(8) 0.0026(6) 0.0020(6) 0.0057(6)
C21 0.0325(9) 0.0290(9) 0.0208(9) 0.0070(7) 0.0005(7) -0.0015(7)
C22 0.0332(10) 0.0355(10) 0.0197(9) 0.0049(7) 0.0004(7) -0.0044(8)

_geom_special_details            
;
 All esds (except the esd in the dihedral angle between two l.s. planes)
 are estimated using the full covariance matrix.  The cell esds are taken
 into account individually in the estimation of esds in distances, angles
 and torsion angles; correlations between esds in cell parameters are only
 used when they are defined by crystal symmetry.  An approximate (isotropic)
 treatment of cell esds is used for estimating esds involving l.s. planes.
;
loop_
_geom_bond_atom_site_label_1
_geom_bond_atom_site_label_2
_geom_bond_distance
_geom_bond_site_symmetry_2
_geom_bond_publ_flag
O1 C1 1.369(2) . ?
O1 C9 1.4102(19) . ?
O2 C1 1.202(2) . ?
O3 C12 1.362(2) . ?
O3 C20 1.4037(19) . ?
O4 C12 1.2010(19) . ?
N1 N2 1.336(2) . ?
N1 C11 1.323(2) . ?
N2 N3 1.320(2) . ?
N2 C10 1.465(2) . ?
N3 N4 1.326(2) . ?
N4 C11 1.343(2) . ?
N5 N6 1.327(2) . ?
N5 C22 1.325(2) . ?
N6 N7 1.327(2) . ?
N6 C21 1.463(2) . ?
N7 N8 1.320(2) . ?
N8 C22 1.339(3) . ?
C1 C2 1.498(2) . ?
C2 H2 1.0000 . ?
C2 C3 1.554(2) . ?
C2 C13 1.571(2) . ?
C3 H3 1.0000 . ?
C3 C4 1.498(2) . ?
C3 C14 1.591(2) . ?
C4 C5 1.406(2) . ?
C4 C9 1.389(2) . ?
C5 H5 0.9500 . ?
C5 C6 1.383(2) . ?
C6 H6 0.9500 . ?
C6 C7 1.396(2) . ?
C7 C8 1.393(2) . ?
C7 C10 1.516(2) . ?
C8 H8 0.9500 . ?
C8 C9 1.385(2) . ?
C10 H10A 0.9900 . ?
C10 H10B 0.9900 . ?
C11 H11 0.9500 . ?
C12 C13 1.501(2) . ?
C13 H13 1.0000 . ?
C13 C14 1.543(2) . ?
C14 H14 1.0000 . ?
C14 C15 1.492(2) . ?
C15 C16 1.394(2) . ?
C15 C20 1.383(2) . ?
C16 H16 0.9500 . ?
C16 C17 1.391(2) . ?
C17 H17 0.9500 . ?
C17 C18 1.394(2) . ?
C18 C19 1.389(2) . ?
C18 C21 1.513(2) . ?
C19 H19 0.9500 . ?
C19 C20 1.385(2) . ?
C21 H21A 0.9900 . ?
C21 H21B 0.9900 . ?
C22 H22 0.9500 . ?

loop_
_geom_angle_atom_site_label_1
_geom_angle_atom_site_label_2
_geom_angle_atom_site_label_3
_geom_angle
_geom_angle_site_symmetry_1
_geom_angle_site_symmetry_3
_geom_angle_publ_flag
C1 O1 C9 121.99(13) . . ?
C12 O3 C20 123.01(13) . . ?
C11 N1 N2 101.42(14) . . ?
N1 N2 C10 123.86(14) . . ?
N3 N2 N1 113.60(14) . . ?
N3 N2 C10 122.54(14) . . ?
N2 N3 N4 106.16(14) . . ?
N3 N4 C11 105.71(15) . . ?
C22 N5 N6 100.80(15) . . ?
N5 N6 C21 123.35(15) . . ?
N7 N6 N5 113.84(15) . . ?
N7 N6 C21 122.53(15) . . ?
N8 N7 N6 106.22(15) . . ?
N7 N8 C22 105.29(15) . . ?
O1 C1 C2 117.74(14) . . ?
O2 C1 O1 117.40(15) . . ?
O2 C1 C2 124.85(16) . . ?
C1 C2 H2 109.8 . . ?
C1 C2 C3 119.48(14) . . ?
C1 C2 C13 117.42(13) . . ?
C3 C2 H2 109.8 . . ?
C3 C2 C13 88.93(12) . . ?
C13 C2 H2 109.8 . . ?
C2 C3 H3 113.6 . . ?
C2 C3 C14 87.87(12) . . ?
C4 C3 C2 111.40(13) . . ?
C4 C3 H3 113.6 . . ?
C4 C3 C14 114.27(13) . . ?
C14 C3 H3 113.6 . . ?
C5 C4 C3 121.47(14) . . ?
C9 C4 C3 121.88(14) . . ?
C9 C4 C5 116.62(15) . . ?
C4 C5 H5 119.1 . . ?
C6 C5 C4 121.80(15) . . ?
C6 C5 H5 119.1 . . ?
C5 C6 H6 120.0 . . ?
C5 C6 C7 120.06(15) . . ?
C7 C6 H6 120.0 . . ?
C6 C7 C10 120.22(14) . . ?
C8 C7 C6 119.23(16) . . ?
C8 C7 C10 120.54(14) . . ?
C7 C8 H8 120.2 . . ?
C9 C8 C7 119.55(15) . . ?
C9 C8 H8 120.2 . . ?
C4 C9 O1 122.87(15) . . ?
C8 C9 O1 114.35(14) . . ?
C8 C9 C4 122.73(15) . . ?
N2 C10 C7 112.26(13) . . ?
N2 C10 H10A 109.2 . . ?
N2 C10 H10B 109.2 . . ?
C7 C10 H10A 109.2 . . ?
C7 C10 H10B 109.2 . . ?
H10A C10 H10B 107.9 . . ?
N1 C11 N4 113.11(16) . . ?
N1 C11 H11 123.4 . . ?
N4 C11 H11 123.4 . . ?
O3 C12 C13 119.79(13) . . ?
O4 C12 O3 117.27(15) . . ?
O4 C12 C13 122.94(15) . . ?
C2 C13 H13 111.9 . . ?
C12 C13 C2 114.24(13) . . ?
C12 C13 H13 111.9 . . ?
C12 C13 C14 116.12(13) . . ?
C14 C13 C2 88.95(12) . . ?
C14 C13 H13 111.9 . . ?
C3 C14 H14 111.2 . . ?
C13 C14 C3 88.60(11) . . ?
C13 C14 H14 111.2 . . ?
C15 C14 C3 117.25(14) . . ?
C15 C14 C13 115.72(13) . . ?
C15 C14 H14 111.2 . . ?
C16 C15 C14 122.85(15) . . ?
C20 C15 C14 119.47(14) . . ?
C20 C15 C16 117.47(15) . . ?
C15 C16 H16 119.5 . . ?
C17 C16 C15 121.09(15) . . ?
C17 C16 H16 119.5 . . ?
C16 C17 H17 120.0 . . ?
C16 C17 C18 119.91(15) . . ?
C18 C17 H17 120.0 . . ?
C17 C18 C21 118.81(15) . . ?
C19 C18 C17 119.72(15) . . ?
C19 C18 C21 121.43(16) . . ?
C18 C19 H19 120.5 . . ?
C20 C19 C18 118.93(15) . . ?
C20 C19 H19 120.5 . . ?
C15 C20 O3 122.71(15) . . ?
C15 C20 C19 122.72(15) . . ?
C19 C20 O3 114.53(14) . . ?
N6 C21 C18 111.97(14) . . ?
N6 C21 H21A 109.2 . . ?
N6 C21 H21B 109.2 . . ?
C18 C21 H21A 109.2 . . ?
C18 C21 H21B 109.2 . . ?
H21A C21 H21B 107.9 . . ?
N5 C22 N8 113.85(16) . . ?
N5 C22 H22 123.1 . . ?
N8 C22 H22 123.1 . . ?

loop_
_geom_torsion_atom_site_label_1
_geom_torsion_atom_site_label_2
_geom_torsion_atom_site_label_3
_geom_torsion_atom_site_label_4
_geom_torsion
_geom_torsion_site_symmetry_1
_geom_torsion_site_symmetry_2
_geom_torsion_site_symmetry_3
_geom_torsion_site_symmetry_4
_geom_torsion_publ_flag
O1 C1 C2 C3 23.2(2) . . . . ?
O1 C1 C2 C13 -82.38(18) . . . . ?
O2 C1 C2 C3 -158.17(16) . . . . ?
O2 C1 C2 C13 96.2(2) . . . . ?
O3 C12 C13 C2 115.43(16) . . . . ?
O3 C12 C13 C14 14.0(2) . . . . ?
O4 C12 C13 C2 -65.2(2) . . . . ?
O4 C12 C13 C14 -166.63(15) . . . . ?
N1 N2 N3 N4 0.11(19) . . . . ?
N1 N2 C10 C7 -68.7(2) . . . . ?
N2 N1 C11 N4 0.2(2) . . . . ?
N2 N3 N4 C11 0.03(18) . . . . ?
N3 N2 C10 C7 111.75(17) . . . . ?
N3 N4 C11 N1 -0.2(2) . . . . ?
N5 N6 N7 N8 -0.92(19) . . . . ?
N5 N6 C21 C18 -83.82(19) . . . . ?
N6 N5 C22 N8 -0.28(19) . . . . ?
N6 N7 N8 C22 0.66(18) . . . . ?
N7 N6 C21 C18 89.73(19) . . . . ?
N7 N8 C22 N5 -0.2(2) . . . . ?
C1 O1 C9 C4 -7.2(2) . . . . ?
C1 O1 C9 C8 175.43(14) . . . . ?
C1 C2 C3 C4 -23.5(2) . . . . ?
C1 C2 C3 C14 -138.83(14) . . . . ?
C1 C2 C13 C12 22.8(2) . . . . ?
C1 C2 C13 C14 141.16(14) . . . . ?
C2 C3 C4 C5 -168.34(14) . . . . ?
C2 C3 C4 C9 9.8(2) . . . . ?
C2 C3 C14 C13 17.92(12) . . . . ?
C2 C3 C14 C15 136.33(14) . . . . ?
C2 C13 C14 C3 -17.71(12) . . . . ?
C2 C13 C14 C15 -137.49(14) . . . . ?
C3 C2 C13 C12 -100.19(14) . . . . ?
C3 C2 C13 C14 18.14(12) . . . . ?
C3 C4 C5 C6 177.58(14) . . . . ?
C3 C4 C9 O1 5.3(2) . . . . ?
C3 C4 C9 C8 -177.56(14) . . . . ?
C3 C14 C15 C16 89.53(19) . . . . ?
C3 C14 C15 C20 -85.12(18) . . . . ?
C4 C3 C14 C13 -94.65(14) . . . . ?
C4 C3 C14 C15 23.76(19) . . . . ?
C4 C5 C6 C7 -0.1(2) . . . . ?
C5 C4 C9 O1 -176.54(13) . . . . ?
C5 C4 C9 C8 0.6(2) . . . . ?
C5 C6 C7 C8 0.9(2) . . . . ?
C5 C6 C7 C10 179.60(14) . . . . ?
C6 C7 C8 C9 -0.9(2) . . . . ?
C6 C7 C10 N2 74.23(19) . . . . ?
C7 C8 C9 O1 177.50(13) . . . . ?
C7 C8 C9 C4 0.1(2) . . . . ?
C8 C7 C10 N2 -107.08(17) . . . . ?
C9 O1 C1 O2 173.95(13) . . . . ?
C9 O1 C1 C2 -7.4(2) . . . . ?
C9 C4 C5 C6 -0.6(2) . . . . ?
C10 N2 N3 N4 179.73(14) . . . . ?
C10 C7 C8 C9 -179.59(14) . . . . ?
C11 N1 N2 N3 -0.19(19) . . . . ?
C11 N1 N2 C10 -179.81(15) . . . . ?
C12 O3 C20 C15 -1.8(2) . . . . ?
C12 O3 C20 C19 -179.65(13) . . . . ?
C12 C13 C14 C3 98.92(14) . . . . ?
C12 C13 C14 C15 -20.9(2) . . . . ?
C13 C2 C3 C4 97.69(14) . . . . ?
C13 C2 C3 C14 -17.60(11) . . . . ?
C13 C14 C15 C16 -167.91(14) . . . . ?
C13 C14 C15 C20 17.4(2) . . . . ?
C14 C3 C4 C5 -70.71(19) . . . . ?
C14 C3 C4 C9 107.40(17) . . . . ?
C14 C15 C16 C17 -171.07(15) . . . . ?
C14 C15 C20 O3 -6.3(2) . . . . ?
C14 C15 C20 C19 171.36(15) . . . . ?
C15 C16 C17 C18 -0.6(2) . . . . ?
C16 C15 C20 O3 178.78(14) . . . . ?
C16 C15 C20 C19 -3.6(2) . . . . ?
C16 C17 C18 C19 -2.8(2) . . . . ?
C16 C17 C18 C21 175.03(15) . . . . ?
C17 C18 C19 C20 2.9(2) . . . . ?
C17 C18 C21 N6 153.25(15) . . . . ?
C18 C19 C20 O3 178.13(13) . . . . ?
C18 C19 C20 C15 0.3(2) . . . . ?
C19 C18 C21 N6 -29.0(2) . . . . ?
C20 O3 C12 O4 178.05(13) . . . . ?
C20 O3 C12 C13 -2.5(2) . . . . ?
C20 C15 C16 C17 3.7(2) . . . . ?
C21 N6 N7 N8 -175.03(14) . . . . ?
C21 C18 C19 C20 -174.84(15) . . . . ?
C22 N5 N6 N7 0.73(18) . . . . ?
C22 N5 N6 C21 174.79(15) . . . . ?

_shelx_res_file                  
;
TITL mtk206bk4_a.res in P-1
    206bv.res
    created by SHELXL-2018/3 at 10:52:28 on 13-Jun-2024
REM transformed to space group :
REM Old TITL mtk206bk4 in P-1
REM SHELXT solution in P-1: R1 0.141, Rweak 0.005, Alpha 0.023
REM <I/s> 0.000 for 0 systematic absences, Orientation as input
REM Formula found by SHELXT: C27 N3 O4
CELL 1.54184 6.597 12.473 12.691 101.07 99.32 97.21
ZERR 2 0.002 0.004 0.004 0.03 0.03 0.02
LATT 1
SFAC C H N O
UNIT 44 32 16 8

L.S. 5
PLAN  5
SIZE 0.066 0.12 0.307
TEMP -173
CONF
BOND
list 4
MORE -1
BOND $H
fmap 2 53
acta
SHEL 9999 0.84
REM <olex2.extras>
REM <HklSrc "%.\\206bv.hkl">
REM </olex2.extras>

WGHT    0.110100    0.127700
FVAR       7.43802
O1    4    0.827129    0.095959    0.538800    11.00000    0.02615    0.02753 =
         0.01733    0.00267    0.00070    0.01038
O2    4    0.876159    0.129553    0.718340    11.00000    0.03233    0.02394 =
         0.02088    0.00422   -0.00128    0.00664
O3    4    0.784111    0.383939    0.473849    11.00000    0.02036    0.03079 =
         0.02103    0.00849    0.00300    0.00475
O4    4    0.982893    0.354737    0.617950    11.00000    0.02352    0.03944 =
         0.02620    0.01101    0.00345    0.00720
N1    3    0.704728    0.140100    0.032750    11.00000    0.02749    0.03881 =
         0.02776    0.01285    0.00313    0.01153
N2    3    0.837051    0.088393    0.087843    11.00000    0.02166    0.02708 =
         0.01794    0.00200    0.00273    0.00689
N3    3    1.034367    0.123074    0.087394    11.00000    0.02434    0.03408 =
         0.02724    0.00528    0.00259    0.00269
N4    3    1.034967    0.201335    0.029899    11.00000    0.03482    0.03250 =
         0.02933    0.00619    0.00739    0.00287
N5    3    0.614697    0.625713    0.159487    11.00000    0.03766    0.02807 =
         0.02226    0.00450    0.00366    0.00230
N6    3    0.594425    0.516492    0.127938    11.00000    0.03057    0.02826 =
         0.01858    0.00609    0.00278    0.00308
N7    3    0.765947    0.481134    0.103236    11.00000    0.03527    0.04247 =
         0.02473    0.01181    0.00764    0.00959
N8    3    0.906262    0.570508    0.117304    11.00000    0.03272    0.04963 =
         0.02390    0.01016    0.00465    0.00374
C1    1    0.770674    0.139362    0.635222    11.00000    0.02577    0.01894 =
         0.01921    0.00375    0.00235    0.00239
C2    1    0.585268    0.197618    0.629645    11.00000    0.02387    0.02393 =
         0.01931    0.00615    0.00505    0.00470
AFIX  13
H2    2    0.516816    0.191221    0.693442    11.00000   -1.20000
AFIX   0
C3    1    0.418211    0.170114    0.522734    11.00000    0.01936    0.02468 =
         0.02140    0.00669    0.00338    0.00471
AFIX  13
H3    2    0.285862    0.124670    0.528335    11.00000   -1.20000
AFIX   0
C4    1    0.506869    0.123701    0.425489    11.00000    0.02135    0.01772 =
         0.02178    0.00420    0.00350    0.00238
C5    1    0.396851    0.111424    0.318182    11.00000    0.01983    0.02272 =
         0.02321    0.00577    0.00217    0.00302
AFIX  43
H5    2    0.261130    0.130411    0.307340    11.00000   -1.20000
AFIX   0
C6    1    0.480785    0.072470    0.227995    11.00000    0.02246    0.02341 =
         0.02041    0.00365    0.00033    0.00396
AFIX  43
H6    2    0.402729    0.064874    0.156418    11.00000   -1.20000
AFIX   0
C7    1    0.680088    0.044301    0.242031    11.00000    0.02323    0.02104 =
         0.01999    0.00386    0.00391    0.00394
C8    1    0.791282    0.054469    0.347552    11.00000    0.02119    0.02278 =
         0.02304    0.00528    0.00306    0.00642
AFIX  43
H8    2    0.926329    0.034644    0.358431    11.00000   -1.20000
AFIX   0
C9    1    0.703623    0.093667    0.436466    11.00000    0.02230    0.01839 =
         0.01898    0.00428   -0.00064    0.00277
C10   1    0.772137    0.000854    0.143351    11.00000    0.02640    0.02498 =
         0.02199    0.00364    0.00400    0.00658
AFIX  23
H10A  2    0.893938   -0.033666    0.167098    11.00000   -1.20000
H10B  2    0.667500   -0.057062    0.091156    11.00000   -1.20000
AFIX   0
C11   1    0.834138    0.209589   -0.001606    11.00000    0.03628    0.03179 =
         0.02556    0.00854    0.00844    0.00873
AFIX  43
H11   2    0.789585    0.260156   -0.044205    11.00000   -1.20000
AFIX   0
C12   1    0.808222    0.353591    0.572075    11.00000    0.02368    0.02159 =
         0.01916    0.00291    0.00394    0.00558
C13   1    0.620261    0.321666    0.618818    11.00000    0.02428    0.02209 =
         0.01793    0.00294    0.00625    0.00666
AFIX  13
H13   2    0.618223    0.373905    0.688935    11.00000   -1.20000
AFIX   0
C14   1    0.408533    0.298943    0.539396    11.00000    0.02124    0.02403 =
         0.02098    0.00517    0.00619    0.00719
AFIX  13
H14   2    0.294572    0.318926    0.578913    11.00000   -1.20000
AFIX   0
C15   1    0.403661    0.348285    0.440974    11.00000    0.02536    0.02072 =
         0.01950    0.00300    0.00721    0.00874
C16   1    0.219108    0.353188    0.372192    11.00000    0.02414    0.02403 =
         0.02514    0.00521    0.00651    0.00795
AFIX  43
H16   2    0.089744    0.334017    0.393110    11.00000   -1.20000
AFIX   0
C17   1    0.221231    0.385678    0.273463    11.00000    0.02524    0.02340 =
         0.02339    0.00311    0.00143    0.00641
AFIX  43
H17   2    0.094017    0.387932    0.227197    11.00000   -1.20000
AFIX   0
C18   1    0.410261    0.414933    0.242477    11.00000    0.03045    0.01887 =
         0.01953    0.00260    0.00212    0.00245
C19   1    0.595843    0.416098    0.312678    11.00000    0.02475    0.02342 =
         0.02101    0.00447    0.00543    0.00271
AFIX  43
H19   2    0.725659    0.439183    0.294007    11.00000   -1.20000
AFIX   0
C20   1    0.588537    0.383051    0.410345    11.00000    0.02132    0.02098 =
         0.02038    0.00258    0.00202    0.00571
C21   1    0.407915    0.440862    0.130616    11.00000    0.03252    0.02899 =
         0.02077    0.00704    0.00049   -0.00149
AFIX  23
H21A  2    0.398158    0.371146    0.076051    11.00000   -1.20000
H21B  2    0.283272    0.474573    0.110122    11.00000   -1.20000
AFIX   0
C22   1    0.810525    0.655645    0.151273    11.00000    0.03320    0.03554 =
         0.01968    0.00491    0.00044   -0.00436
AFIX  43
H22   2    0.876892    0.730633    0.167957    11.00000   -1.20000
AFIX   0
HKLF 4


REM  mtk206bk4_a.res in P-1
REM wR2 = 0.1497, GooF = S = 1.077, Restrained GooF = 1.077 for all data
REM R1 = 0.0514 for 3123 Fo > 4sig(Fo) and 0.0555 for all 3512 data
REM 307 parameters refined using 0 restraints

END

WGHT      0.1101      0.1277

REM Highest difference peak  0.455,  deepest hole -0.370,  1-sigma level  0.082
Q1    1   0.4729  0.6444  0.1450  11.00000  0.05    0.45
Q2    1   0.6535  0.7086  0.1395  11.00000  0.05    0.36
Q3    1   0.6274  0.2591  0.6257  11.00000  0.05    0.35
Q4    1   0.7007  0.3167  0.5922  11.00000  0.05    0.32
Q5    1   0.8645  0.0191  0.5655  11.00000  0.05    0.32
;
_shelx_res_checksum              18741
_olex2_submission_special_instructions 'No special instructions were received'
_oxdiff_exptl_absorpt_empirical_details 
;
Empirical correction (ABSPACK) includes:
- Absorption correction using spherical harmonics
- Frame scaling
;
_oxdiff_exptl_absorpt_empirical_full_max 1.903
_oxdiff_exptl_absorpt_empirical_full_min 0.581
