# Supplementary material for: [2 + 2] Photocyclization converts thermally induced spin crossover effect into “hidden hysteresis” one
Source: Chem Sci. 2025 Mar 25;16(18):7884–93. doi: 10.1039/d4sc05587j (PMC11966535; doi:10.1039/d4sc05587j)
Supplement: SC-016-D4SC05587J-s003 [file SC-016-D4SC05587J-s003.pdb]

TITLE      CSD ENTRY 00000001
REMARK   1 File created by GaussView 6.0.16
HETATM    1 Fe           0      19.160  -0.655   2.042                      Fe
HETATM    2  C           0      13.364  11.353   3.599                       C
HETATM    3  C           0      14.858  11.033   3.604                       C
HETATM    4  H           0      15.390  11.985   3.730                       H
HETATM    5  C           0      15.437  10.152   2.429                       C
HETATM    6  H           0      16.069  10.669   1.699                       H
HETATM    7  C           0      14.377   9.293   1.758                       C
HETATM    8  C           0      14.736   8.286   0.817                       C
HETATM    9  H           0      15.758   8.258   0.447                       H
HETATM   10  C           0      13.808   7.294   0.418                       C
HETATM   11  H           0      14.125   6.491  -0.250                       H
HETATM   12  C           0      12.476   7.309   0.931                       C
HETATM   13  C           0      12.073   8.370   1.789                       C
HETATM   14  H           0      11.058   8.448   2.180                       H
HETATM   15  C           0      13.023   9.337   2.188                       C
HETATM   16  C           0      11.221   5.390   2.007                       C
HETATM   17  H           0      12.070   5.452   2.697                       H
HETATM   18  H           0      10.327   5.797   2.501                       H
HETATM   19  C           0      11.448   1.851   1.624                       C
HETATM   20  H           0      11.920   0.884   1.729                       H
HETATM   21  C           0      14.314   9.067   5.279                       C
HETATM   22  C           0      15.401   9.968   4.666                       C
HETATM   23  H           0      15.925  10.430   5.512                       H
HETATM   24  C           0      16.292   9.331   3.535                       C
HETATM   25  H           0      17.322   9.713   3.558                       H
HETATM   26  C           0      16.253   7.824   3.419                       C
HETATM   27  C           0      17.150   7.098   2.595                       C
HETATM   28  H           0      18.014   7.616   2.180                       H
HETATM   29  C           0      16.872   5.760   2.214                       C
HETATM   30  H           0      17.541   5.245   1.523                       H
HETATM   31  C           0      15.682   5.115   2.656                       C
HETATM   32  C           0      14.835   5.796   3.575                       C
HETATM   33  H           0      13.935   5.330   3.977                       H
HETATM   34  C           0      15.129   7.125   3.936                       C
HETATM   35  C           0      15.023   2.621   3.039                       C
HETATM   36  H           0      14.619   2.928   4.011                       H
HETATM   37  H           0      14.390   1.843   2.596                       H
HETATM   38  C           0      18.023   1.121   4.308                       C
HETATM   39  H           0      18.751   0.839   5.055                       H
HETATM   40  C           0      18.640  -7.155  -0.450                       C
HETATM   41  C           0      17.395  -7.903  -0.190                       C
HETATM   42  H           0      16.934  -8.368  -1.059                       H
HETATM   43  C           0      16.841  -7.982   1.074                       C
HETATM   44  H           0      15.902  -8.511   1.239                       H
HETATM   45  C           0      17.475  -7.324   2.217                       C
HETATM   46  C           0      16.922  -7.323   3.538                       C
HETATM   47  H           0      15.979  -7.841   3.708                       H
HETATM   48  C           0      17.566  -6.614   4.579                       C
HETATM   49  H           0      17.121  -6.581   5.574                       H
HETATM   50  C           0      18.772  -5.893   4.313                       C
HETATM   51  C           0      19.343  -5.890   3.014                       C
HETATM   52  H           0      20.232  -5.304   2.786                       H
HETATM   53  C           0      18.689  -6.600   1.987                       C
HETATM   54  C           0      19.367  -4.941   5.358                       C
HETATM   55  H           0      18.960  -5.101   6.364                       H
HETATM   56  H           0      20.464  -4.957   5.382                       H
HETATM   57  C           0      17.630  -2.055   4.248                       C
HETATM   58  H           0      16.746  -1.450   4.088                       H
HETATM   59  N           0      11.900   2.977   2.228                       N
HETATM   60  N           0      11.013   3.934   1.779                       N
HETATM   61  N           0      10.055   3.448   0.944                       N
HETATM   62  N           0      10.336   2.113   0.842                       N
HETATM   63  N           0      16.959   1.930   4.553                       N
HETATM   64  N           0      16.332   1.959   3.329                       N
HETATM   65  N           0      16.949   1.226   2.374                       N
HETATM   66  N           0      18.035   0.680   2.995                       N
HETATM   67  N           0      17.677  -3.102   5.100                       N
HETATM   68  N           0      18.971  -3.558   4.938                       N
HETATM   69  N           0      19.701  -2.850   4.025                       N
HETATM   70  N           0      18.845  -1.889   3.582                       N
HETATM   71  O           0      12.514  10.370   3.038                       O
HETATM   72  O           0      12.855  12.382   4.067                       O
HETATM   73  O           0      14.187   7.737   4.818                       O
HETATM   74  O           0      13.526   9.455   6.156                       O
HETATM   75  O           0      19.253  -6.523   0.701                       O
HETATM   76  O           0      19.217  -6.980  -1.542                       O
HETATM   77  C           0      24.006  -0.068   4.474                       C
HETATM   78  H           0      24.003   0.256   5.524                       H
HETATM   79  H           0      24.107  -1.158   4.403                       H
HETATM   80  C           0      21.061   1.443   3.143                       C
HETATM   81  H           0      20.396   2.256   2.889                       H
HETATM   82  C           0      22.087  -5.006   0.243                       C
HETATM   83  H           0      22.898  -4.893  -0.489                       H
HETATM   84  H           0      22.490  -5.144   1.255                       H
HETATM   85  C           0      19.995  -2.203  -0.403                       C
HETATM   86  H           0      19.357  -1.578  -1.010                       H
HETATM   87  C           0      18.495   8.887  -0.360                       C
HETATM   88  C           0      19.700   9.258  -1.128                       C
HETATM   89  H           0      20.025  10.292  -1.032                       H
HETATM   90  C           0      20.372   8.330  -1.903                       C
HETATM   91  H           0      21.269   8.623  -2.454                       H
HETATM   92  C           0      19.907   6.946  -2.000                       C
HETATM   93  C           0      20.581   5.933  -2.757                       C
HETATM   94  H           0      21.491   6.192  -3.303                       H
HETATM   95  C           0      20.073   4.617  -2.793                       C
HETATM   96  H           0      20.596   3.844  -3.356                       H
HETATM   97  C           0      18.869   4.291  -2.087                       C
HETATM   98  C           0      18.170   5.280  -1.346                       C
HETATM   99  H           0      17.228   5.058  -0.847                       H
HETATM  100  C           0      18.709   6.589  -1.300                       C
HETATM  101  C           0      18.332   2.860  -2.122                       C
HETATM  102  H           0      18.480   2.394  -3.107                       H
HETATM  103  H           0      17.275   2.811  -1.834                       H
HETATM  104  C           0      20.624   0.958  -0.109                       C
HETATM  105  H           0      21.587   0.568   0.190                       H
HETATM  106  N           0      22.263   1.601   3.753                       N
HETATM  107  N           0      22.708   0.300   3.853                       N
HETATM  108  N           0      21.845  -0.630   3.338                       N
HETATM  109  N           0      20.787   0.106   2.886                       N
HETATM  110  N           0      20.653  -3.284  -0.879                       N
HETATM  111  N           0      21.277  -3.760   0.251                       N
HETATM  112  N           0      21.030  -3.025   1.380                       N
HETATM  113  N           0      20.203  -2.022   0.959                       N
HETATM  114  N           0      20.439   1.818  -1.140                       N
HETATM  115  N           0      19.071   1.991  -1.132                       N
HETATM  116  N           0      18.429   1.282  -0.161                       N
HETATM  117  N           0      19.425   0.616   0.501                       N
HETATM  118  O           0      18.022   7.540  -0.525                       O
HETATM  119  O           0      17.851   9.615   0.425                       O
HETATM  120 Fe           0       9.366   0.916  -0.413                      Fe
HETATM  121  N           0      17.544  -1.482   1.182                       N
HETATM  122  C           0      -0.826  10.135   0.954                       C
HETATM  123  C           0      -0.177  10.150  -0.429                       C
HETATM  124  H           0      -0.809  10.778  -1.069                       H
HETATM  125  C           0       0.196   8.767  -1.089                       C
HETATM  126  H           0      -0.455   8.424  -1.902                       H
HETATM  127  C           0       0.438   7.683  -0.052                       C
HETATM  128  C           0       1.046   6.450  -0.415                       C
HETATM  129  H           0       1.154   6.187  -1.464                       H
HETATM  130  C           0       1.574   5.580   0.564                       C
HETATM  131  H           0       2.127   4.709   0.223                       H
HETATM  132  C           0       1.459   5.893   1.953                       C
HETATM  133  C           0       0.750   7.066   2.333                       C
HETATM  134  H           0       0.613   7.345   3.378                       H
HETATM  135  C           0       0.259   7.940   1.331                       C
HETATM  136  C           0       1.510   3.609   3.212                       C
HETATM  137  H           0       2.039   3.067   4.012                       H
HETATM  138  H           0       0.440   3.675   3.452                       H
HETATM  139  C           0       2.347   1.743   0.270                       C
HETATM  140  H           0       3.012   1.301  -0.461                       H
HETATM  141  C           0       2.164  10.564   0.731                       C
HETATM  142  C           0       1.344  10.611  -0.571                       C
HETATM  143  H           0       1.451  11.633  -0.961                       H
HETATM  144  C           0       1.575   9.438  -1.590                       C
HETATM  145  H           0       1.467   9.778  -2.627                       H
HETATM  146  C           0       2.832   8.626  -1.409                       C
HETATM  147  C           0       3.218   7.630  -2.343                       C
HETATM  148  H           0       2.666   7.536  -3.279                       H
HETATM  149  C           0       4.251   6.716  -2.048                       C
HETATM  150  H           0       4.472   5.920  -2.752                       H
HETATM  151  C           0       4.941   6.785  -0.805                       C
HETATM  152  C           0       4.595   7.800   0.128                       C
HETATM  153  H           0       5.092   7.890   1.094                       H
HETATM  154  C           0       3.545   8.693  -0.187                       C
HETATM  155  C           0       5.174   4.405  -0.060                       C
HETATM  156  H           0       4.550   4.560   0.827                       H
HETATM  157  H           0       4.534   4.067  -0.883                       H
HETATM  158  C           0       7.073   1.747   1.378                       C
HETATM  159  H           0       7.341   1.032   2.139                       H
HETATM  160  C           0      12.782  -7.415   2.904                       C
HETATM  161  C           0      11.612  -8.288   3.089                       C
HETATM  162  H           0      11.755  -9.337   2.833                       H
HETATM  163  C           0      10.403  -7.790   3.547                       C
HETATM  164  H           0       9.532  -8.439   3.648                       H
HETATM  165  C           0      10.251  -6.374   3.864                       C
HETATM  166  C           0       9.009  -5.784   4.268                       C
HETATM  167  H           0       8.135  -6.424   4.371                       H
HETATM  168  C           0       8.915  -4.389   4.442                       C
HETATM  169  H           0       7.953  -3.938   4.687                       H
HETATM  170  C           0      10.054  -3.553   4.220                       C
HETATM  171  C           0      11.309  -4.120   3.878                       C
HETATM  172  H           0      12.187  -3.500   3.719                       H
HETATM  173  C           0      11.382  -5.517   3.693                       C
HETATM  174  C           0       9.879  -2.037   4.190                       C
HETATM  175  H           0       9.102  -1.698   4.892                       H
HETATM  176  H           0      10.816  -1.499   4.370                       H
HETATM  177  C           0       8.598  -1.753   0.847                       C
HETATM  178  H           0       8.103  -2.109  -0.041                       H
HETATM  179  N           0       2.775   2.461   1.343                       N
HETATM  180  N           0       1.594   2.773   1.983                       N
HETATM  181  N           0       0.485   2.290   1.361                       N
HETATM  182  N           0       0.965   1.633   0.262                       N
HETATM  183  N           0       6.098   2.673   1.529                       N
HETATM  184  N           0       6.095   3.291   0.298                       N
HETATM  185  N           0       7.016   2.798  -0.571                       N
HETATM  186  N           0       7.653   1.809   0.122                       N
HETATM  187  N           0       8.815  -2.523   1.935                       N
HETATM  188  N           0       9.424  -1.641   2.803                       N
HETATM  189  N           0       9.575  -0.386   2.294                       N
HETATM  190  N           0       9.056  -0.463   1.031                       N
HETATM  191  O           0      -0.450   9.084   1.815                       O
HETATM  192  O           0      -1.644  10.977   1.358                       O
HETATM  193  O           0       3.225   9.642   0.836                       O
HETATM  194  O           0       1.949  11.322   1.690                       O
HETATM  195  O           0      12.617  -6.039   3.239                       O
HETATM  196  O           0      13.911  -7.758   2.466                       O
HETATM  197  C           0      12.716  -8.358  -5.457                       C
HETATM  198  C           0      11.580  -8.875  -4.577                       C
HETATM  199  H           0      11.286  -9.857  -4.968                       H
HETATM  200  C           0      11.767  -8.856  -3.010                       C
HETATM  201  H           0      11.823  -9.851  -2.546                       H
HETATM  202  C           0      12.909  -7.965  -2.542                       C
HETATM  203  C           0      13.185  -7.756  -1.161                       C
HETATM  204  H           0      12.640  -8.340  -0.418                       H
HETATM  205  C           0      14.125  -6.790  -0.723                       C
HETATM  206  H           0      14.281  -6.675   0.348                       H
HETATM  207  C           0      14.833  -5.998  -1.673                       C
HETATM  208  C           0      14.608  -6.231  -3.060                       C
HETATM  209  H           0      15.145  -5.673  -3.827                       H
HETATM  210  C           0      13.669  -7.203  -3.471                       C
HETATM  211  C           0      15.844  -4.898  -1.300                       C
HETATM  212  H           0      15.581  -3.986  -1.860                       H
HETATM  213  H           0      16.852  -5.192  -1.641                       H
HETATM  214  C           0      16.519  -1.013   0.371                       C
HETATM  215  H           0      16.278   0.030   0.204                       H
HETATM  216  C           0      10.468  -6.495  -4.902                       C
HETATM  217  C           0      10.284  -7.945  -4.440                       C
HETATM  218  H           0       9.414  -8.343  -4.972                       H
HETATM  219  C           0      10.291  -8.187  -2.885                       C
HETATM  220  H           0       9.549  -8.942  -2.600                       H
HETATM  221  C           0      10.250  -6.956  -2.016                       C
HETATM  222  C           0      10.020  -6.998  -0.615                       C
HETATM  223  H           0       9.568  -7.889  -0.173                       H
HETATM  224  C           0      10.452  -5.939   0.218                       C
HETATM  225  H           0      10.284  -5.996   1.292                       H
HETATM  226  C           0      11.151  -4.822  -0.330                       C
HETATM  227  C           0      11.241  -4.698  -1.741                       C
HETATM  228  H           0      11.720  -3.850  -2.228                       H
HETATM  229  C           0      10.768  -5.750  -2.547                       C
HETATM  230  C           0      12.959  -2.970  -0.060                       C
HETATM  231  H           0      13.503  -3.470  -0.867                       H
HETATM  232  H           0      13.666  -2.612   0.691                       H
HETATM  233  C           0      12.020  -0.007  -1.833                       C
HETATM  234  H           0      12.115   0.768  -2.579                       H
HETATM  235  C           0       4.327   9.122  -4.778                       C
HETATM  236  C           0       5.149  10.078  -4.016                       C
HETATM  237  H           0       4.715  11.065  -3.868                       H
HETATM  238  C           0       6.383   9.719  -3.509                       C
HETATM  239  H           0       6.973  10.435  -2.934                       H
HETATM  240  C           0       6.917   8.376  -3.720                       C
HETATM  241  C           0       8.177   7.935  -3.206                       C
HETATM  242  H           0       8.793   8.635  -2.637                       H
HETATM  243  C           0       8.632   6.621  -3.446                       C
HETATM  244  H           0       9.608   6.310  -3.081                       H
HETATM  245  C           0       7.812   5.701  -4.180                       C
HETATM  246  C           0       6.548   6.112  -4.685                       C
HETATM  247  H           0       5.879   5.428  -5.208                       H
HETATM  248  C           0       6.132   7.447  -4.471                       C
HETATM  249  C           0       8.303   4.285  -4.539                       C
HETATM  250  H           0       8.946   4.321  -5.433                       H
HETATM  251  H           0       7.455   3.614  -4.729                       H
HETATM  252  C           0      10.641   3.214  -2.044                       C
HETATM  253  H           0      11.552   3.257  -1.460                       H
HETATM  254  N           0      15.811  -2.042  -0.153                       N
HETATM  255  N           0      16.425  -3.148   0.393                       N
HETATM  256  N           0      17.465  -2.852   1.206                       N
HETATM  257  N           0      12.832  -1.099  -1.787                       N
HETATM  258  N           0      12.365  -1.751  -0.667                       N
HETATM  259  N           0      11.356  -1.119  -0.045                       N
HETATM  260  N           0      11.108  -0.010  -0.795                       N
HETATM  261  N           0      10.336   4.089  -3.032                       N
HETATM  262  N           0       9.106   3.628  -3.466                       N
HETATM  263  N           0       8.676   2.515  -2.811                       N
HETATM  264  N           0       9.645   2.261  -1.883                       N
HETATM  265  O           0      13.565  -7.376  -4.885                       O
HETATM  266  O           0      12.911  -8.691  -6.634                       O
HETATM  267  O           0      10.898  -5.539  -3.956                       O
HETATM  268  O           0      10.281  -6.102  -6.067                       O
HETATM  269  O           0       4.888   7.829  -5.011                       O
HETATM  270  O           0       3.174   9.334  -5.223                       O
HETATM  271 Fe           0      -0.261   0.620  -0.961                      Fe
HETATM  272  N           0       8.541  -0.279  -1.805                       N
HETATM  273  C           0      -8.071  11.600   0.159                       C
HETATM  274  C           0      -6.558  11.813   0.132                       C
HETATM  275  H           0      -6.384  12.896   0.128                       H
HETATM  276  C           0      -5.724  11.041  -0.969                       C
HETATM  277  H           0      -5.288  11.653  -1.769                       H
HETATM  278  C           0      -6.441   9.815  -1.503                       C
HETATM  279  C           0      -5.775   8.903  -2.371                       C
HETATM  280  H           0      -4.830   9.203  -2.821                       H
HETATM  281  C           0      -6.278   7.597  -2.576                       C
HETATM  282  H           0      -5.714   6.878  -3.173                       H
HETATM  283  C           0      -7.476   7.182  -1.922                       C
HETATM  284  C           0      -8.214   8.119  -1.151                       C
HETATM  285  H           0      -9.148   7.848  -0.655                       H
HETATM  286  C           0      -7.695   9.420  -0.964                       C
HETATM  287  C           0      -7.055   5.119  -0.661                       C
HETATM  288  H           0      -5.983   5.302  -0.788                       H
HETATM  289  H           0      -7.397   5.571   0.284                       H
HETATM  290  C           0      -6.711   1.573  -0.331                       C
HETATM  291  H           0      -6.178   0.652  -0.138                       H
HETATM  292  C           0      -6.408  10.030   2.084                       C
HETATM  293  C           0      -5.682  11.119   1.275                       C
HETATM  294  H           0      -5.294  11.834   2.012                       H
HETATM  295  C           0      -4.661  10.645   0.180                       C
HETATM  296  H           0      -3.786  11.305   0.134                       H
HETATM  297  C           0      -4.225   9.201   0.268                       C
HETATM  298  C           0      -3.204   8.675  -0.564                       C
HETATM  299  H           0      -2.719   9.351  -1.261                       H
HETATM  300  C           0      -2.877   7.305  -0.550                       C
HETATM  301  H           0      -2.117   6.911  -1.224                       H
HETATM  302  C           0      -3.562   6.404   0.320                       C
HETATM  303  C           0      -4.580   6.912   1.169                       C
HETATM  304  H           0      -5.138   6.280   1.861                       H
HETATM  305  C           0      -4.900   8.292   1.117                       C
HETATM  306  C           0      -3.619   4.021   1.391                       C
HETATM  307  H           0      -3.241   4.370   2.364                       H
HETATM  308  H           0      -4.708   3.902   1.433                       H
HETATM  309  C           0      -2.407   0.638   1.385                       C
HETATM  310  H           0      -2.304  -0.372   1.753                       H
HETATM  311  C           0       6.072  -7.830   2.579                       C
HETATM  312  C           0       5.071  -8.872   2.290                       C
HETATM  313  H           0       5.439  -9.897   2.290                       H
HETATM  314  C           0       3.749  -8.554   2.049                       C
HETATM  315  H           0       3.024  -9.338   1.819                       H
HETATM  316  C           0       3.298  -7.166   2.080                       C
HETATM  317  C           0       1.940  -6.777   1.875                       C
HETATM  318  H           0       1.194  -7.551   1.707                       H
HETATM  319  C           0       1.556  -5.423   1.933                       C
HETATM  320  H           0       0.516  -5.147   1.788                       H
HETATM  321  C           0       2.539  -4.407   2.174                       C
HETATM  322  C           0       3.907  -4.766   2.339                       C
HETATM  323  H           0       4.681  -4.013   2.490                       H
HETATM  324  C           0       4.263  -6.137   2.311                       C
HETATM  325  C           0       2.154  -2.935   2.403                       C
HETATM  326  H           0       1.721  -2.826   3.413                       H
HETATM  327  H           0       3.027  -2.284   2.300                       H
HETATM  328  C           0      -0.670  -2.112   0.365                       C
HETATM  329  H           0      -1.653  -2.260  -0.057                       H
HETATM  330  N           0      -6.178   2.808  -0.155                       N
HETATM  331  N           0      -7.199   3.638  -0.560                       N
HETATM  332  N           0      -8.309   2.979  -0.960                       N
HETATM  333  N           0      -8.007   1.654  -0.813                       N
HETATM  334  N           0      -3.187   1.570   1.999                       N
HETATM  335  N           0      -3.047   2.656   1.159                       N
HETATM  336  N           0      -2.253   2.417   0.093                       N
HETATM  337  N           0      -1.822   1.137   0.234                       N
HETATM  338  N           0      -0.068  -3.000   1.186                       N
HETATM  339  N           0       1.141  -2.389   1.451                       N
HETATM  340  N           0       1.280  -1.166   0.859                       N
HETATM  341  N           0       0.123  -0.996   0.154                       N
HETATM  342  O           0      -8.526  10.310  -0.211                       O
HETATM  343  O           0      -8.911  12.449   0.494                       O
HETATM  344  O           0      -5.973   8.692   1.973                       O
HETATM  345  O           0      -7.356  10.267   2.850                       O
HETATM  346  O           0       5.619  -6.468   2.537                       O
HETATM  347  O           0       7.282  -8.018   2.842                       O
HETATM  348  C           0       6.784  -9.473  -2.511                       C
HETATM  349  C           0       5.629  -9.116  -1.584                       C
HETATM  350  H           0       5.578  -9.883  -0.802                       H
HETATM  351  C           0       5.633  -7.639  -1.018                       C
HETATM  352  H           0       5.860  -7.546   0.049                       H
HETATM  353  C           0       6.465  -6.677  -1.845                       C
HETATM  354  C           0       6.528  -5.293  -1.530                       C
HETATM  355  H           0       6.126  -4.940  -0.580                       H
HETATM  356  C           0       7.034  -4.351  -2.455                       C
HETATM  357  H           0       6.988  -3.302  -2.185                       H
HETATM  358  C           0       7.490  -4.771  -3.739                       C
HETATM  359  C           0       7.488  -6.159  -4.042                       C
HETATM  360  H           0       7.805  -6.524  -5.017                       H
HETATM  361  C           0       7.015  -7.080  -3.087                       C
HETATM  362  C           0       7.937  -3.775  -4.815                       C
HETATM  363  H           0       7.072  -3.215  -5.208                       H
HETATM  364  H           0       8.378  -4.326  -5.661                       H
HETATM  365  C           0       7.369  -0.151  -2.524                       C
HETATM  366  H           0       6.584   0.550  -2.275                       H
HETATM  367  C           0       4.168  -8.732  -3.743                       C
HETATM  368  C           0       4.181  -8.868  -2.214                       C
HETATM  369  H           0       3.459  -9.651  -1.955                       H
HETATM  370  C           0       4.051  -7.549  -1.374                       C
HETATM  371  H           0       3.433  -7.711  -0.488                       H
HETATM  372  C           0       3.656  -6.303  -2.121                       C
HETATM  373  C           0       3.349  -5.082  -1.472                       C
HETATM  374  H           0       3.155  -5.084  -0.400                       H
HETATM  375  C           0       3.389  -3.847  -2.167                       C
HETATM  376  H           0       3.226  -2.932  -1.600                       H
HETATM  377  C           0       3.742  -3.820  -3.548                       C
HETATM  378  C           0       3.901  -5.054  -4.240                       C
HETATM  379  H           0       4.148  -5.085  -5.302                       H
HETATM  380  C           0       3.851  -6.264  -3.525                       C
HETATM  381  C           0       4.234  -1.260  -3.468                       C
HETATM  382  H           0       4.807  -0.498  -4.010                       H
HETATM  383  H           0       4.703  -1.442  -2.497                       H
HETATM  384  C           0       1.109   0.388  -3.620                       C
HETATM  385  H           0       0.300   0.903  -4.111                       H
HETATM  386  C           0      -2.180  10.371  -3.640                       C
HETATM  387  C           0      -0.882  10.785  -4.200                       C
HETATM  388  H           0      -0.655  11.848  -4.134                       H
HETATM  389  C           0      -0.011   9.866  -4.760                       C
HETATM  390  H           0       0.961  10.177  -5.148                       H
HETATM  391  C           0      -0.356   8.449  -4.832                       C
HETATM  392  C           0       0.535   7.444  -5.333                       C
HETATM  393  H           0       1.527   7.743  -5.672                       H
HETATM  394  C           0       0.123   6.094  -5.364                       C
HETATM  395  H           0       0.813   5.320  -5.701                       H
HETATM  396  C           0      -1.185   5.728  -4.917                       C
HETATM  397  C           0      -2.081   6.702  -4.409                       C
HETATM  398  H           0      -3.064   6.429  -4.025                       H
HETATM  399  C           0      -1.648   8.045  -4.360                       C
HETATM  400  C           0      -1.581   4.258  -4.874                       C
HETATM  401  H           0      -1.049   3.666  -5.632                       H
HETATM  402  H           0      -2.661   4.097  -4.971                       H
HETATM  403  C           0      -0.324   3.578  -1.600                       C
HETATM  404  H           0       0.094   3.840  -0.647                       H
HETATM  405  N           0       7.324  -1.030  -3.561                       N
HETATM  406  N           0       8.516  -1.713  -3.425                       N
HETATM  407  N           0       9.268  -1.289  -2.378                       N
HETATM  408  N           0       2.159  -0.159  -4.261                       N
HETATM  409  N           0       2.902  -0.663  -3.219                       N
HETATM  410  N           0       2.355  -0.460  -1.993                       N
HETATM  411  N           0       1.201   0.213  -2.248                       N
HETATM  412  N           0      -0.675   4.492  -2.526                       N
HETATM  413  N           0      -1.159   3.702  -3.543                       N
HETATM  414  N           0      -1.122   2.373  -3.271                       N
HETATM  415  N           0      -0.586   2.293  -2.019                       N
HETATM  416  O           0       7.173  -8.465  -3.429                       O
HETATM  417  O           0       7.411 -10.546  -2.523                       O
HETATM  418  O           0       4.071  -7.441  -4.306                       O
HETATM  419  O           0       4.266  -9.700  -4.513                       O
HETATM  420  O           0      -2.531   8.989  -3.794                       O
HETATM  421  O           0      -2.998  11.086  -3.012                       O
HETATM  422 Fe           0      -9.336   0.245  -1.320                      Fe
HETATM  423  N           0      -1.412  -0.482  -2.152                       N
HETATM  424  C           0     -18.498   7.419   6.422                       C
HETATM  425  C           0     -17.448   8.208   5.633                       C
HETATM  426  H           0     -17.585   9.267   5.885                       H
HETATM  427  C           0     -17.349   7.922   4.084                       C
HETATM  428  H           0     -17.618   8.770   3.438                       H
HETATM  429  C           0     -18.030   6.639   3.657                       C
HETATM  430  C           0     -17.963   6.201   2.310                       C
HETATM  431  H           0     -17.649   6.898   1.534                       H
HETATM  432  C           0     -18.213   4.854   1.965                       C
HETATM  433  H           0     -18.100   4.567   0.924                       H
HETATM  434  C           0     -18.536   3.902   2.973                       C
HETATM  435  C           0     -18.743   4.354   4.307                       C
HETATM  436  H           0     -19.035   3.673   5.107                       H
HETATM  437  C           0     -18.499   5.709   4.626                       C
HETATM  438  C           0     -18.607   2.403   2.656                       C
HETATM  439  H           0     -18.053   1.852   3.435                       H
HETATM  440  H           0     -19.649   2.038   2.685                       H
HETATM  441  C           0     -16.735  -1.269   1.212                       C
HETATM  442  H           0     -16.028  -2.060   1.415                       H
HETATM  443  C           0     -15.734   6.460   6.595                       C
HETATM  444  C           0     -15.919   7.772   5.817                       C
HETATM  445  H           0     -15.327   8.530   6.345                       H
HETATM  446  C           0     -15.740   7.723   4.250                       C
HETATM  447  H           0     -15.201   8.603   3.870                       H
HETATM  448  C           0     -15.168   6.435   3.687                       C
HETATM  449  C           0     -14.745   6.287   2.336                       C
HETATM  450  H           0     -14.669   7.177   1.707                       H
HETATM  451  C           0     -14.467   5.009   1.781                       C
HETATM  452  H           0     -14.145   4.914   0.743                       H
HETATM  453  C           0     -14.620   3.833   2.576                       C
HETATM  454  C           0     -14.976   3.976   3.945                       C
HETATM  455  H           0     -15.088   3.109   4.598                       H
HETATM  456  C           0     -15.227   5.255   4.477                       C
HETATM  457  C           0     -14.463   2.416   2.026                       C
HETATM  458  C           0     -11.148   2.597  -0.497                       C
HETATM  459  H           0     -10.787   3.249  -1.274                       H
HETATM  460  C           0      -4.739  -7.773   3.806                       C
HETATM  461  C           0      -5.862  -8.292   4.609                       C
HETATM  462  H           0      -5.789  -9.338   4.903                       H
HETATM  463  C           0      -6.936  -7.490   4.953                       C
HETATM  464  H           0      -7.771  -7.889   5.532                       H
HETATM  465  C           0      -6.996  -6.092   4.533                       C
HETATM  466  C           0      -8.106  -5.231   4.814                       C
HETATM  467  H           0      -8.952  -5.629   5.372                       H
HETATM  468  C           0      -8.094  -3.896   4.359                       C
HETATM  469  H           0      -8.944  -3.248   4.565                       H
HETATM  470  C           0      -6.988  -3.399   3.593                       C
HETATM  471  C           0      -5.883  -4.238   3.293                       C
HETATM  472  H           0      -5.038  -3.879   2.708                       H
HETATM  473  C           0      -5.904  -5.568   3.775                       C
HETATM  474  C           0      -6.981  -1.946   3.117                       C
HETATM  475  H           0      -7.249  -1.264   3.941                       H
HETATM  476  H           0      -6.011  -1.653   2.703                       H
HETATM  477  C           0      -9.816  -1.766   0.942                       C
HETATM  478  H           0     -10.839  -1.982   0.676                       H
HETATM  479  N           0     -16.616  -0.002   1.680                       N
HETATM  480  N           0     -17.715   0.623   1.136                       N
HETATM  481  N           0     -18.489  -0.182   0.380                       N
HETATM  482  N           0     -17.871  -1.405   0.437                       N
HETATM  483  N           0     -12.031   2.986   0.449                       N
HETATM  484  N           0     -12.149   1.856   1.222                       N
HETATM  485  N           0     -11.388   0.815   0.792                       N
HETATM  486  N           0     -10.735   1.288  -0.308                       N
HETATM  487  N           0      -9.224  -2.333   2.015                       N
HETATM  488  N           0      -7.991  -1.720   2.033                       N
HETATM  489  N           0      -7.814  -0.815   1.034                       N
HETATM  490  N           0      -8.980  -0.847   0.326                       N
HETATM  491  O           0     -18.754   6.092   5.978                       O
HETATM  492  O           0     -19.091   7.832   7.426                       O
HETATM  493  O           0     -15.565   5.267   5.865                       O
HETATM  494  O           0     -15.776   6.393   7.833                       O
HETATM  495  O           0      -4.799  -6.384   3.453                       O
HETATM  496  O           0      -3.754  -8.417   3.377                       O
HETATM  497  C           0       0.725  -9.096  -0.489                       C
HETATM  498  C           0      -0.652  -9.120   0.165                       C
HETATM  499  H           0      -0.585  -9.792   1.031                       H
HETATM  500  C           0      -1.277  -7.712   0.541                       C
HETATM  501  H           0      -1.164  -7.376   1.581                       H
HETATM  502  C           0      -0.877  -6.657  -0.484                       C
HETATM  503  C           0      -1.607  -5.446  -0.618                       C
HETATM  504  H           0      -2.336  -5.166   0.139                       H
HETATM  505  C           0      -1.443  -4.614  -1.746                       C
HETATM  506  H           0      -2.083  -3.744  -1.821                       H
HETATM  507  C           0      -0.503  -4.940  -2.765                       C
HETATM  508  C           0       0.301  -6.101  -2.604                       C
HETATM  509  H           0       1.046  -6.386  -3.344                       H
HETATM  510  C           0       0.096  -6.929  -1.483                       C
HETATM  511  C           0      -1.568  -3.259  -4.438                       C
HETATM  512  C           0      -2.697  -0.359  -2.653                       C
HETATM  513  H           0      -3.384   0.437  -2.394                       H
HETATM  514  C           0      -1.937  -9.170  -2.151                       C
HETATM  515  C           0      -1.990  -9.456  -0.638                       C
HETATM  516  H           0      -2.344 -10.489  -0.524                       H
HETATM  517  C           0      -2.713  -8.359   0.216                       C
HETATM  518  H           0      -3.121  -8.776   1.146                       H
HETATM  519  C           0      -3.734  -7.514  -0.497                       C
HETATM  520  C           0      -4.588  -6.629   0.205                       C
HETATM  521  H           0      -4.540  -6.605   1.292                       H
HETATM  522  C           0      -5.431  -5.734  -0.486                       C
HETATM  523  H           0      -6.038  -5.020   0.063                       H
HETATM  524  C           0      -5.460  -5.723  -1.911                       C
HETATM  525  C           0      -4.634  -6.630  -2.628                       C
HETATM  526  H           0      -4.633  -6.672  -3.718                       H
HETATM  527  C           0      -3.772  -7.492  -1.909                       C
HETATM  528  C           0      -5.535  -3.383  -2.869                       C
HETATM  529  H           0      -5.020  -3.374  -3.839                       H
HETATM  530  H           0      -4.792  -3.230  -2.079                       H
HETATM  531  C           0      -6.978  -0.137  -3.206                       C
HETATM  532  H           0      -6.973   0.890  -3.535                       H
HETATM  533  C           0     -16.889   6.157  -1.225                       C
HETATM  534  C           0     -16.003   7.306  -0.957                       C
HETATM  535  H           0     -16.459   8.149  -0.440                       H
HETATM  536  C           0     -14.687   7.312  -1.378                       C
HETATM  537  H           0     -14.050   8.179  -1.184                       H
HETATM  538  C           0     -14.127   6.179  -2.109                       C
HETATM  539  C           0     -12.796   6.150  -2.637                       C
HETATM  540  H           0     -12.137   7.005  -2.472                       H
HETATM  541  C           0     -12.355   5.046  -3.397                       C
HETATM  542  H           0     -11.357   5.055  -3.834                       H
HETATM  543  C           0     -13.226   3.927  -3.619                       C
HETATM  544  C           0     -14.537   3.915  -3.074                       C
HETATM  545  H           0     -15.206   3.067  -3.201                       H
HETATM  546  C           0     -14.975   5.050  -2.351                       C
HETATM  547  C           0     -12.785   2.742  -4.498                       C
HETATM  548  H           0     -12.731   3.027  -5.559                       H
HETATM  549  H           0     -13.457   1.887  -4.361                       H
HETATM  550  C           0      -9.326   2.318  -3.702                       C
HETATM  551  H           0      -8.284   2.610  -3.677                       H
HETATM  552  N           0      -2.972  -1.354  -3.541                       N
HETATM  553  N           0      -1.796  -2.076  -3.550                       N
HETATM  554  N           0      -0.841  -1.585  -2.725                       N
HETATM  555  N           0      -6.064  -1.046  -3.618                       N
HETATM  556  N           0      -6.402  -2.160  -2.879                       N
HETATM  557  N           0      -7.466  -1.967  -2.045                       N
HETATM  558  N           0      -7.839  -0.673  -2.264                       N
HETATM  559  N           0     -10.260   2.951  -4.458                       N
HETATM  560  N           0     -11.420   2.278  -4.119                       N
HETATM  561  N           0     -11.232   1.276  -3.221                       N
HETATM  562  N           0      -9.894   1.309  -2.936                       N
HETATM  563  O           0       0.987  -8.052  -1.378                       O
HETATM  564  O           0       1.663  -9.877  -0.211                       O
HETATM  565  O           0      -2.901  -8.302  -2.704                       O
HETATM  566  O           0      -1.113  -9.699  -2.915                       O
HETATM  567  O           0     -16.304   5.036  -1.886                       O
HETATM  568  O           0     -18.102   6.068  -0.922                       O
HETATM  569 Fe           0     -18.782  -2.899  -0.515                      Fe
HETATM  570  N           0     -10.648  -1.154  -1.921                       N
HETATM  571  C           0     -20.434  -2.039   1.846                       C
HETATM  572  H           0     -19.557  -2.119   2.470                       H
HETATM  573  C           0     -11.373  -7.903   5.393                       C
HETATM  574  C           0     -11.981  -9.238   5.553                       C
HETATM  575  H           0     -11.292 -10.053   5.770                       H
HETATM  576  C           0     -13.344  -9.424   5.423                       C
HETATM  577  H           0     -13.777 -10.420   5.542                       H
HETATM  578  C           0     -14.230  -8.304   5.113                       C
HETATM  579  C           0     -15.647  -8.438   4.940                       C
HETATM  580  H           0     -16.107  -9.421   5.057                       H
HETATM  581  C           0     -16.432  -7.311   4.627                       C
HETATM  582  H           0     -17.508  -7.420   4.494                       H
HETATM  583  C           0     -15.819  -6.025   4.459                       C
HETATM  584  C           0     -14.419  -5.864   4.636                       C
HETATM  585  H           0     -13.926  -4.900   4.514                       H
HETATM  586  C           0     -13.648  -7.005   4.970                       C
HETATM  587  C           0     -16.682  -4.803   4.151                       C
HETATM  588  H           0     -17.501  -4.699   4.882                       H
HETATM  589  H           0     -16.085  -3.885   4.125                       H
HETATM  590  C           0     -18.057  -5.540   0.900                       C
HETATM  591  H           0     -18.279  -6.135   0.028                       H
HETATM  592  N           0     -21.651  -1.641   2.289                       N
HETATM  593  N           0     -22.414  -1.703   1.147                       N
HETATM  594  N           0     -21.721  -2.116   0.043                       N
HETATM  595  N           0     -20.449  -2.332   0.492                       N
HETATM  596  N           0     -17.429  -6.007   2.007                       N
HETATM  597  N           0     -17.344  -4.881   2.793                       N
HETATM  598  N           0     -17.895  -3.776   2.223                       N
HETATM  599  N           0     -18.340  -4.189   0.998                       N
HETATM  600  O           0     -12.264  -6.817   5.156                       O
HETATM  601  O           0     -10.148  -7.640   5.446                       O
HETATM  602  C           0      -6.764  -9.047  -0.464                       C
HETATM  603  C           0      -7.203  -8.708   0.958                       C
HETATM  604  H           0      -6.344  -8.897   1.613                       H
HETATM  605  C           0      -7.891  -7.315   1.219                       C
HETATM  606  H           0      -7.285  -6.593   1.780                       H
HETATM  607  C           0      -8.450  -6.677  -0.039                       C
HETATM  608  C           0      -9.162  -5.450   0.011                       C
HETATM  609  H           0      -9.254  -4.926   0.963                       H
HETATM  610  C           0      -9.738  -4.883  -1.149                       C
HETATM  611  H           0     -10.247  -3.930  -1.048                       H
HETATM  612  C           0      -9.618  -5.538  -2.413                       C
HETATM  613  C           0      -8.905  -6.767  -2.470                       C
HETATM  614  H           0      -8.750  -7.296  -3.411                       H
HETATM  615  C           0      -8.321  -7.305  -1.302                       C
HETATM  616  C           0     -11.390  -4.130  -3.802                       C
HETATM  617  H           0     -12.230  -4.730  -3.430                       H
HETATM  618  H           0     -11.604  -3.825  -4.839                       H
HETATM  619  C           0     -11.955  -1.420  -1.535                       C
HETATM  620  H           0     -12.522  -0.831  -0.830                       H
HETATM  621  C           0      -9.385 -10.112   0.462                       C
HETATM  622  C           0      -8.503  -9.443   1.531                       C
HETATM  623  H           0      -8.264 -10.225   2.264                       H
HETATM  624  C           0      -9.002  -8.068   2.106                       C
HETATM  625  H           0      -8.784  -7.964   3.176                       H
HETATM  626  C           0     -10.428  -7.688   1.805                       C
HETATM  627  C           0     -11.045  -6.564   2.411                       C
HETATM  628  H           0     -10.542  -6.057   3.234                       H
HETATM  629  C           0     -12.286  -6.080   1.944                       C
HETATM  630  H           0     -12.726  -5.204   2.409                       H
HETATM  631  C           0     -12.942  -6.716   0.851                       C
HETATM  632  C           0     -12.355  -7.867   0.256                       C
HETATM  633  H           0     -12.828  -8.394  -0.573                       H
HETATM  634  C           0     -11.113  -8.330   0.743                       C
HETATM  635  C           0     -13.846  -4.962  -0.702                       C
HETATM  636  H           0     -13.254  -5.326  -1.550                       H
HETATM  637  H           0     -13.310  -4.159  -0.186                       H
HETATM  638  C           0     -16.697  -3.909  -2.602                       C
HETATM  639  H           0     -17.317  -3.797  -3.480                       H
HETATM  640  C           0     -22.959   2.029   2.442                       C
HETATM  641  C           0     -22.374   3.361   2.696                       C
HETATM  642  H           0     -22.584   3.791   3.675                       H
HETATM  643  C           0     -21.616   4.018   1.745                       C
HETATM  644  H           0     -21.203   5.005   1.957                       H
HETATM  645  C           0     -21.353   3.413   0.437                       C
HETATM  646  C           0     -20.559   4.021  -0.586                       C
HETATM  647  H           0     -20.100   4.994  -0.417                       H
HETATM  648  C           0     -20.341   3.351  -1.815                       C
HETATM  649  H           0     -19.705   3.816  -2.569                       H
HETATM  650  C           0     -20.934   2.070  -2.048                       C
HETATM  651  C           0     -21.720   1.449  -1.042                       C
HETATM  652  H           0     -22.152   0.460  -1.185                       H
HETATM  653  C           0     -21.912   2.119   0.181                       C
HETATM  654  C           0     -20.689   1.292  -3.347                       C
HETATM  655  H           0     -20.192   1.896  -4.115                       H
HETATM  656  H           0     -21.616   0.860  -3.748                       H
HETATM  657  C           0     -17.948  -0.853  -2.587                       C
HETATM  658  H           0     -16.901  -1.087  -2.454                       H
HETATM  659  N           0     -12.441  -2.518  -2.164                       N
HETATM  660  N           0     -11.381  -2.894  -2.964                       N
HETATM  661  N           0     -10.292  -2.084  -2.854                       N
HETATM  662  N           0     -15.452  -4.458  -2.614                       N
HETATM  663  N           0     -15.086  -4.370  -1.287                       N
HETATM  664  N           0     -16.026  -3.804  -0.496                       N
HETATM  665  N           0     -17.069  -3.518  -1.330                       N
HETATM  666  N           0     -18.402   0.242  -3.243                       N
HETATM  667  N           0     -19.764   0.148  -3.059                       N
HETATM  668  N           0     -20.155  -0.939  -2.332                       N
HETATM  669  N           0     -18.991  -1.572  -2.015                       N
HETATM  670  O           0      -7.529  -8.475  -1.508                       O
HETATM  671  O           0      -5.832  -9.809  -0.756                       O
HETATM  672  O           0     -10.586  -9.480   0.075                       O
HETATM  673  O           0      -9.085 -11.183  -0.087                       O
HETATM  674  O           0     -22.676   1.449   1.151                       O
HETATM  675  O           0     -23.667   1.343   3.209                       O
HETATM  676  N           0     -19.810  -4.249  -1.566                       N
HETATM  677  C           0     -20.399  -7.395  -3.214                       C
HETATM  678  H           0     -20.475  -7.341  -4.309                       H
HETATM  679  H           0     -19.456  -7.868  -2.914                       H
HETATM  680  C           0     -21.009  -4.018  -2.223                       C
HETATM  681  H           0     -21.548  -3.083  -2.165                       H
HETATM  682  N           0     -21.412  -5.109  -2.924                       N
HETATM  683  N           0     -20.407  -6.014  -2.667                       N
HETATM  684  N           0     -19.422  -5.528  -1.850                       N
HETATM  685  B           0      14.077  -1.160   3.107                       B
HETATM  686  F           0      12.963  -1.465   3.951                       F
HETATM  687  F           0      15.087  -0.445   3.851                       F
HETATM  688  F           0      13.632  -0.352   2.001                       F
HETATM  689  F           0      14.668  -2.380   2.603                       F
HETATM  690  B           0       5.257  -1.186   0.252                       B
HETATM  691  F           0       4.064  -1.948   0.437                       F
HETATM  692  F           0       5.940  -1.050   1.511                       F
HETATM  693  F           0       4.988   0.113  -0.303                       F
HETATM  694  F           0       6.108  -1.906  -0.689                       F
HETATM  695  B           0      -4.511  -2.013   0.344                       B
HETATM  696  F           0      -5.721  -2.765   0.353                       F
HETATM  697  F           0      -4.012  -1.891   1.692                       F
HETATM  698  F           0      -4.725  -0.713  -0.230                       F
HETATM  699  F           0      -3.510  -2.696  -0.455                       F
HETATM  700  B           0     -13.510  -2.645   2.467                       B
HETATM  701  F           0     -14.682  -3.502   2.282                       F
HETATM  702  F           0     -12.736  -3.173   3.543                       F
HETATM  703  F           0     -13.961  -1.320   2.741                       F
HETATM  704  F           0     -12.744  -2.663   1.237                       F
HETATM  705  B           0      14.336   2.723  -1.101                       B
HETATM  706  F           0      15.429   3.661  -1.223                       F
HETATM  707  F           0      13.897   2.299  -2.394                       F
HETATM  708  F           0      14.769   1.605  -0.312                       F
HETATM  709  F           0      13.219   3.386  -0.437                       F
HETATM  710  B           0       2.950   3.369  -3.197                       B
HETATM  711  F           0       3.942   4.135  -3.902                       F
HETATM  712  F           0       1.773   3.204  -4.003                       F
HETATM  713  F           0       3.508   2.092  -2.828                       F
HETATM  714  F           0       2.584   4.062  -1.970                       F
HETATM  715  B           0      -4.963   3.251  -3.287                       B
HETATM  716  F           0      -4.751   4.573  -2.754                       F
HETATM  717  F           0      -4.528   3.193  -4.642                       F
HETATM  718  F           0      -4.275   2.279  -2.486                       F
HETATM  719  F           0      -6.397   2.955  -3.234                       F
HETATM  720  B           0     -14.968   0.586  -1.563                       B
HETATM  721  F           0     -14.877   0.798  -2.985                       F
HETATM  722  F           0     -15.194  -0.830  -1.325                       F
HETATM  723  F           0     -13.750   0.987  -0.923                       F
HETATM  724  F           0     -16.071   1.334  -1.026                       F
HETATM  725  H           0     -21.258  -7.946  -2.806                       H
HETATM  726  C           0     -23.865  -1.373   1.139                       C
HETATM  727  H           0     -24.446  -2.296   1.286                       H
HETATM  728  H           0     -24.106  -0.908   0.176                       H
HETATM  729  H           0     -24.036  -0.658   1.953                       H
HETATM  730  H           0      24.817   0.436   3.929                       H
HETATM  731  H           0      21.426  -5.837  -0.034                       H
HETATM  732  C           0     -17.980   2.074   1.272                       C
HETATM  733  H           0     -18.639   2.342   0.437                       H
HETATM  734  H           0     -17.015   2.569   1.126                       H
HETATM  735  C           0     -13.105   1.725   2.359                       C
HETATM  736  H           0     -13.241   0.646   2.500                       H
HETATM  737  H           0     -12.634   2.163   3.252                       H
HETATM  738  H           0     -14.617   2.381   0.938                       H
HETATM  739  H           0     -15.230   1.770   2.472                       H
HETATM  740  C           0     -10.038  -4.893  -3.746                       C
HETATM  741  H           0     -10.098  -5.676  -4.521                       H
HETATM  742  H           0      -9.242  -4.196  -4.065                       H
HETATM  743  C           0     -14.223  -6.114   0.284                       C
HETATM  744  H           0     -14.817  -6.876  -0.250                       H
HETATM  745  H           0     -14.837  -5.686   1.087                       H
HETATM  746  C           0      -7.841   5.701  -1.877                       C
HETATM  747  C           0      -3.170   4.931   0.221                       C
HETATM  748  H           0      -8.923   5.547  -1.736                       H
HETATM  749  H           0      -7.519   5.171  -2.785                       H
HETATM  750  H           0      -2.074   4.885   0.139                       H
HETATM  751  H           0      -3.566   4.516  -0.720                       H
HETATM  752  C           0      -0.320  -4.079  -4.022                       C
HETATM  753  C           0      -6.343  -4.689  -2.612                       C
HETATM  754  H           0      -6.745  -5.080  -3.560                       H
HETATM  755  H           0      -7.191  -4.446  -1.960                       H
HETATM  756  H           0      -0.073  -4.733  -4.875                       H
HETATM  757  H           0      -1.455  -2.864  -5.460                       H
HETATM  758  H           0      -2.485  -3.864  -4.387                       H
HETATM  759  H           0       0.541  -3.402  -3.890                       H
HETATM  760  C           0       5.957   5.697  -0.453                       C
HETATM  761  H           0       6.600   6.008   0.387                       H
HETATM  762  H           0       6.604   5.471  -1.315                       H
HETATM  763  C           0       2.144   5.018   3.008                       C
HETATM  764  H           0       3.206   4.872   2.749                       H
HETATM  765  H           0       2.117   5.519   3.989                       H
HETATM  766  C           0       9.022  -2.760  -4.375                       C
HETATM  767  C           0       4.101  -2.542  -4.320                       C
HETATM  768  H           0       9.853  -3.259  -3.862                       H
HETATM  769  H           0       9.410  -2.221  -5.254                       H
HETATM  770  H           0       3.386  -2.353  -5.139                       H
HETATM  771  H           0       5.081  -2.704  -4.797                       H
HETATM  772  C           0      15.910  -4.538   0.213                       C
HETATM  773  H           0      16.590  -5.184   0.779                       H
HETATM  774  H           0      14.930  -4.572   0.704                       H
HETATM  775  C           0      11.904  -3.878   0.609                       C
HETATM  776  H           0      11.211  -3.269   1.204                       H
HETATM  777  H           0      12.460  -4.495   1.332                       H
HETATM  778  C           0      11.539   6.132   0.658                       C
HETATM  779  C           0      15.215   3.796   2.047                       C
HETATM  780  H           0      12.031   5.423  -0.023                       H
HETATM  781  H           0      10.591   6.450   0.192                       H
HETATM  782  H           0      14.235   3.951   1.575                       H
HETATM  783  H           0      15.888   3.471   1.241                       H
END
CONECT    1   66   70  109  113
CONECT    1  117  121
CONECT    2    3   71   72
CONECT    3    2    4    5   22
CONECT    4    3
CONECT    5    3    6    7   24
CONECT    6    5
CONECT    7    5    8   15
CONECT    8    7    9   10
CONECT    9    8
CONECT   10    8   11   12
CONECT   11   10
CONECT   12   10   13  778
CONECT   13   12   14   15
CONECT   14   13
CONECT   15    7   13   71
CONECT   16   17   18   60  778
CONECT   17   16
CONECT   18   16
CONECT   19   20   59   62
CONECT   20   19
CONECT   21   22   73   74
CONECT   22   21    3   23   24
CONECT   23   22
CONECT   24    5   22   25   26
CONECT   25   24
CONECT   26   24   27   34
CONECT   27   26   28   29
CONECT   28   27
CONECT   29   27   30   31
CONECT   30   29
CONECT   31   29   32  779
CONECT   32   31   33   34
CONECT   33   32
CONECT   34   26   32   73
CONECT   35   36   37   64  779
CONECT   36   35
CONECT   37   35
CONECT   38   39   63   66
CONECT   39   38
CONECT   40   41   75   76
CONECT   41   40   42   43
CONECT   42   41
CONECT   43   41   44   45
CONECT   44   43
CONECT   45   43   46   53
CONECT   46   45   47   48
CONECT   47   46
CONECT   48   46   49   50
CONECT   49   48
CONECT   50   48   51   54
CONECT   51   50   52   53
CONECT   52   51
CONECT   53   45   51   75
CONECT   54   50   55   56   68
CONECT   55   54
CONECT   56   54
CONECT   57   58   67   70
CONECT   58   57
CONECT   59   19   60
CONECT   60   59   16   61
CONECT   61   60   62
CONECT   62   19   61  120
CONECT   63   38   64
CONECT   64   35   63   65
CONECT   65   64   66
CONECT   66    1   38   65
CONECT   67   57   68
CONECT   68   54   67   69
CONECT   69   68   70
CONECT   70   69    1   57
CONECT   71   15    2
CONECT   72    2
CONECT   73   21   34
CONECT   74   21
CONECT   75   40   53
CONECT   76   40
CONECT   77   78   79  107  730
CONECT   78   77
CONECT   79   77
CONECT   80   81  106  109
CONECT   81   80
CONECT   82   83   84  111  731
CONECT   83   82
CONECT   84   82
CONECT   85   86  110  113
CONECT   86   85
CONECT   87   88  118  119
CONECT   88   87   89   90
CONECT   89   88
CONECT   90   88   91   92
CONECT   91   90
CONECT   92   90   93  100
CONECT   93   92   94   95
CONECT   94   93
CONECT   95   93   96   97
CONECT   96   95
CONECT   97   95   98  101
CONECT   98   97   99  100
CONECT   99   98
CONECT  100   92   98  118
CONECT  101   97  102  103  115
CONECT  102  101
CONECT  103  101
CONECT  104  105  114  117
CONECT  105  104
CONECT  106   80  107
CONECT  107   77  106  108
CONECT  108  107  109
CONECT  109    1   80  108
CONECT  110   85  111
CONECT  111   82  110  112
CONECT  112  111  113
CONECT  113   85    1  112
CONECT  114  104  115
CONECT  115  101  114  116
CONECT  116  115  117
CONECT  117    1  116  104
CONECT  118   87  100
CONECT  119   87
CONECT  120   62  186  190  260
CONECT  120  264  272
CONECT  121    1  214  256
CONECT  122  123  191  192
CONECT  123  122  124  125  142
CONECT  124  123
CONECT  125  123  126  127  144
CONECT  126  125
CONECT  127  125  128  135
CONECT  128  127  129  130
CONECT  129  128
CONECT  130  128  131  132
CONECT  131  130
CONECT  132  130  133  763
CONECT  133  132  134  135
CONECT  134  133
CONECT  135  127  133  191
CONECT  136  137  138  180  763
CONECT  137  136
CONECT  138  136
CONECT  139  140  179  182
CONECT  140  139
CONECT  141  142  193  194
CONECT  142  123  141  143  144
CONECT  143  142
CONECT  144  125  142  145  146
CONECT  145  144
CONECT  146  144  147  154
CONECT  147  146  148  149
CONECT  148  147
CONECT  149  147  150  151
CONECT  150  149
CONECT  151  149  152  760
CONECT  152  151  153  154
CONECT  153  152
CONECT  154  146  152  193
CONECT  155  156  157  184  760
CONECT  156  155
CONECT  157  155
CONECT  158  159  183  186
CONECT  159  158
CONECT  160  161  195  196
CONECT  161  160  162  163
CONECT  162  161
CONECT  163  161  164  165
CONECT  164  163
CONECT  165  163  166  173
CONECT  166  165  167  168
CONECT  167  166
CONECT  168  166  169  170
CONECT  169  168
CONECT  170  168  171  174
CONECT  171  170  172  173
CONECT  172  171
CONECT  173  165  171  195
CONECT  174  170  175  176  188
CONECT  175  174
CONECT  176  174
CONECT  177  178  187  190
CONECT  178  177
CONECT  179  139  180
CONECT  180  136  179  181
CONECT  181  180  182
CONECT  182  139  181  271
CONECT  183  158  184
CONECT  184  183  155  185
CONECT  185  184  186
CONECT  186  158  185  120
CONECT  187  177  188
CONECT  188  187  174  189
CONECT  189  188  190
CONECT  190  120  177  189
CONECT  191  135  122
CONECT  192  122
CONECT  193  141  154
CONECT  194  141
CONECT  195  160  173
CONECT  196  160
CONECT  197  198  265  266
CONECT  198  197  199  200  217
CONECT  199  198
CONECT  200  198  201  202  219
CONECT  201  200
CONECT  202  200  203  210
CONECT  203  202  204  205
CONECT  204  203
CONECT  205  203  206  207
CONECT  206  205
CONECT  207  205  208  211
CONECT  208  207  209  210
CONECT  209  208
CONECT  210  202  208  265
CONECT  211  207  212  213  772
CONECT  212  211
CONECT  213  211
CONECT  214  121  215  254
CONECT  215  214
CONECT  216  217  267  268
CONECT  217  198  216  218  219
CONECT  218  217
CONECT  219  200  217  220  221
CONECT  220  219
CONECT  221  219  222  229
CONECT  222  221  223  224
CONECT  223  222
CONECT  224  222  225  226
CONECT  225  224
CONECT  226  224  227  775
CONECT  227  226  228  229
CONECT  228  227
CONECT  229  221  227  267
CONECT  230  231  232  258  775
CONECT  231  230
CONECT  232  230
CONECT  233  234  257  260
CONECT  234  233
CONECT  235  236  269  270
CONECT  236  235  237  238
CONECT  237  236
CONECT  238  236  239  240
CONECT  239  238
CONECT  240  238  241  248
CONECT  241  240  242  243
CONECT  242  241
CONECT  243  241  244  245
CONECT  244  243
CONECT  245  243  246  249
CONECT  246  245  247  248
CONECT  247  246
CONECT  248  240  246  269
CONECT  249  245  250  251  262
CONECT  250  249
CONECT  251  249
CONECT  252  253  261  264
CONECT  253  252
CONECT  254  214  255
CONECT  255  254  256  772
CONECT  256  255  121
CONECT  257  233  258
CONECT  258  230  257  259
CONECT  259  258  260
CONECT  260  120  233  259
CONECT  261  252  262
CONECT  262  249  261  263
CONECT  263  262  264
CONECT  264  120  252  263
CONECT  265  197  210
CONECT  266  197
CONECT  267  216  229
CONECT  268  216
CONECT  269  235  248
CONECT  270  235
CONECT  271  182  337  341  411
CONECT  271  415  423
CONECT  272  120  365  407
CONECT  273  274  342  343
CONECT  274  273  275  276  293
CONECT  275  274
CONECT  276  274  277  278  295
CONECT  277  276
CONECT  278  276  279  286
CONECT  279  278  280  281
CONECT  280  279
CONECT  281  279  282  283
CONECT  282  281
CONECT  283  281  284  746
CONECT  284  283  285  286
CONECT  285  284
CONECT  286  278  284  342
CONECT  287  288  289  331  746
CONECT  288  287
CONECT  289  287
CONECT  290  291  330  333
CONECT  291  290
CONECT  292  293  344  345
CONECT  293  274  292  294  295
CONECT  294  293
CONECT  295  276  293  296  297
CONECT  296  295
CONECT  297  295  298  305
CONECT  298  297  299  300
CONECT  299  298
CONECT  300  298  301  302
CONECT  301  300
CONECT  302  300  303  747
CONECT  303  302  304  305
CONECT  304  303
CONECT  305  297  303  344
CONECT  306  307  308  335  747
CONECT  307  306
CONECT  308  306
CONECT  309  310  334  337
CONECT  310  309
CONECT  311  312  346  347
CONECT  312  311  313  314
CONECT  313  312
CONECT  314  312  315  316
CONECT  315  314
CONECT  316  314  317  324
CONECT  317  316  318  319
CONECT  318  317
CONECT  319  317  320  321
CONECT  320  319
CONECT  321  319  322  325
CONECT  322  321  323  324
CONECT  323  322
CONECT  324  316  322  346
CONECT  325  321  326  327  339
CONECT  326  325
CONECT  327  325
CONECT  328  329  338  341
CONECT  329  328
CONECT  330  290  331
CONECT  331  330  287  332
CONECT  332  331  333
CONECT  333  290  332  422
CONECT  334  309  335
CONECT  335  306  334  336
CONECT  336  335  337
CONECT  337  271  309  336
CONECT  338  328  339
CONECT  339  338  325  340
CONECT  340  339  341
CONECT  341  271  328  340
CONECT  342  286  273
CONECT  343  273
CONECT  344  305  292
CONECT  345  292
CONECT  346  324  311
CONECT  347  311
CONECT  348  349  416  417
CONECT  349  348  350  351  368
CONECT  350  349
CONECT  351  349  352  353  370
CONECT  352  351
CONECT  353  351  354  361
CONECT  354  353  355  356
CONECT  355  354
CONECT  356  354  357  358
CONECT  357  356
CONECT  358  356  359  362
CONECT  359  358  360  361
CONECT  360  359
CONECT  361  359  353  416
CONECT  362  358  363  364  766
CONECT  363  362
CONECT  364  362
CONECT  365  272  366  405
CONECT  366  365
CONECT  367  368  418  419
CONECT  368  367  349  369  370
CONECT  369  368
CONECT  370  368  351  371  372
CONECT  371  370
CONECT  372  370  373  380
CONECT  373  372  374  375
CONECT  374  373
CONECT  375  373  376  377
CONECT  376  375
CONECT  377  375  378  767
CONECT  378  377  379  380
CONECT  379  378
CONECT  380  378  372  418
CONECT  381  382  383  409  767
CONECT  382  381
CONECT  383  381
CONECT  384  385  408  411
CONECT  385  384
CONECT  386  387  420  421
CONECT  387  386  388  389
CONECT  388  387
CONECT  389  387  390  391
CONECT  390  389
CONECT  391  389  392  399
CONECT  392  391  393  394
CONECT  393  392
CONECT  394  392  395  396
CONECT  395  394
CONECT  396  394  397  400
CONECT  397  396  398  399
CONECT  398  397
CONECT  399  391  397  420
CONECT  400  396  401  402  413
CONECT  401  400
CONECT  402  400
CONECT  403  404  412  415
CONECT  404  403
CONECT  405  365  406
CONECT  406  405  407  766
CONECT  407  272  406
CONECT  408  384  409
CONECT  409  408  381  410
CONECT  410  409  411
CONECT  411  271  384  410
CONECT  412  403  413
CONECT  413  400  412  414
CONECT  414  413  415
CONECT  415  271  403  414
CONECT  416  348  361
CONECT  417  348
CONECT  418  367  380
CONECT  419  367
CONECT  420  399  386
CONECT  421  386
CONECT  422  333  486  490  558
CONECT  422  562  570
CONECT  423  271  512  554
CONECT  424  425  491  492
CONECT  425  424  426  427  444
CONECT  426  425
CONECT  427  425  428  429  446
CONECT  428  427
CONECT  429  427  430  437
CONECT  430  429  431  432
CONECT  431  430
CONECT  432  430  433  434
CONECT  433  432
CONECT  434  432  435  438
CONECT  435  434  436  437
CONECT  436  435
CONECT  437  429  435  491
CONECT  438  434  439  440  732
CONECT  439  438
CONECT  440  438
CONECT  441  442  479  482
CONECT  442  441
CONECT  443  444  493  494
CONECT  444  425  443  445  446
CONECT  445  444
CONECT  446  427  444  447  448
CONECT  447  446
CONECT  448  446  449  456
CONECT  449  448  450  451
CONECT  450  449
CONECT  451  449  452  453
CONECT  452  451
CONECT  453  451  454  457
CONECT  454  453  455  456
CONECT  455  454
CONECT  456  448  454  493
CONECT  457  453  735  738  739
CONECT  458  459  483  486
CONECT  459  458
CONECT  460  461  495  496
CONECT  461  460  462  463
CONECT  462  461
CONECT  463  461  464  465
CONECT  464  463
CONECT  465  463  466  473
CONECT  466  465  467  468
CONECT  467  466
CONECT  468  466  469  470
CONECT  469  468
CONECT  470  468  471  474
CONECT  471  470  472  473
CONECT  472  471
CONECT  473  465  471  495
CONECT  474  470  475  476  488
CONECT  475  474
CONECT  476  474
CONECT  477  478  487  490
CONECT  478  477
CONECT  479  441  480
CONECT  480  479  481  732
CONECT  481  480  482
CONECT  482  441  481  569
CONECT  483  458  484
CONECT  484  483  485  735
CONECT  485  484  486
CONECT  486  458  485  422
CONECT  487  477  488
CONECT  488  487  474  489
CONECT  489  488  490
CONECT  490  477  422  489
CONECT  491  424  437
CONECT  492  424
CONECT  493  443  456
CONECT  494  443
CONECT  495  460  473
CONECT  496  460
CONECT  497  498  563  564
CONECT  498  497  499  500  515
CONECT  499  498
CONECT  500  498  501  502  517
CONECT  501  500
CONECT  502  500  503  510
CONECT  503  502  504  505
CONECT  504  503
CONECT  505  503  506  507
CONECT  506  505
CONECT  507  505  508  752
CONECT  508  507  509  510
CONECT  509  508
CONECT  510  502  508  563
CONECT  511  553  752  757  758
CONECT  512  423  513  552
CONECT  513  512
CONECT  514  515  565  566
CONECT  515  498  514  516  517
CONECT  516  515
CONECT  517  515  500  518  519
CONECT  518  517
CONECT  519  517  520  527
CONECT  520  519  521  522
CONECT  521  520
CONECT  522  520  523  524
CONECT  523  522
CONECT  524  522  525  753
CONECT  525  524  526  527
CONECT  526  525
CONECT  527  519  525  565
CONECT  528  529  530  556  753
CONECT  529  528
CONECT  530  528
CONECT  531  532  555  558
CONECT  532  531
CONECT  533  534  567  568
CONECT  534  533  535  536
CONECT  535  534
CONECT  536  534  537  538
CONECT  537  536
CONECT  538  536  539  546
CONECT  539  538  540  541
CONECT  540  539
CONECT  541  539  542  543
CONECT  542  541
CONECT  543  541  544  547
CONECT  544  543  545  546
CONECT  545  544
CONECT  546  538  544  567
CONECT  547  543  548  549  560
CONECT  548  547
CONECT  549  547
CONECT  550  551  559  562
CONECT  551  550
CONECT  552  512  553
CONECT  553  511  552  554
CONECT  554  423  553
CONECT  555  531  556
CONECT  556  528  555  557
CONECT  557  556  558
CONECT  558  422  531  557
CONECT  559  550  560
CONECT  560  547  559  561
CONECT  561  560  562
CONECT  562  561  550  422
CONECT  563  497  510
CONECT  564  497
CONECT  565  527  514
CONECT  566  514
CONECT  567  533  546
CONECT  568  533
CONECT  569  482  595  599  665
CONECT  569  669  676
CONECT  570  422  619  661
CONECT  571  572  592  595
CONECT  572  571
CONECT  573  574  600  601
CONECT  574  573  575  576
CONECT  575  574
CONECT  576  574  577  578
CONECT  577  576
CONECT  578  576  579  586
CONECT  579  578  580  581
CONECT  580  579
CONECT  581  579  582  583
CONECT  582  581
CONECT  583  581  584  587
CONECT  584  583  585  586
CONECT  585  584
CONECT  586  578  584  600
CONECT  587  583  588  589  597
CONECT  588  587
CONECT  589  587
CONECT  590  591  596  599
CONECT  591  590
CONECT  592  571  593
CONECT  593  592  594  726
CONECT  594  593  595
CONECT  595  594  569  571
CONECT  596  590  597
CONECT  597  596  587  598
CONECT  598  597  599
CONECT  599  569  590  598
CONECT  600  573  586
CONECT  601  573
CONECT  602  603  670  671
CONECT  603  602  604  605  622
CONECT  604  603
CONECT  605  603  606  607  624
CONECT  606  605
CONECT  607  605  608  615
CONECT  608  607  609  610
CONECT  609  608
CONECT  610  608  611  612
CONECT  611  610
CONECT  612  610  613  740
CONECT  613  612  614  615
CONECT  614  613
CONECT  615  607  613  670
CONECT  616  617  618  660  740
CONECT  617  616
CONECT  618  616
CONECT  619  570  620  659
CONECT  620  619
CONECT  621  622  672  673
CONECT  622  603  621  623  624
CONECT  623  622
CONECT  624  622  605  625  626
CONECT  625  624
CONECT  626  624  627  634
CONECT  627  626  628  629
CONECT  628  627
CONECT  629  627  630  631
CONECT  630  629
CONECT  631  629  632  743
CONECT  632  631  633  634
CONECT  633  632
CONECT  634  626  632  672
CONECT  635  636  637  663  743
CONECT  636  635
CONECT  637  635
CONECT  638  639  662  665
CONECT  639  638
CONECT  640  641  674  675
CONECT  641  640  642  643
CONECT  642  641
CONECT  643  641  644  645
CONECT  644  643
CONECT  645  643  646  653
CONECT  646  645  647  648
CONECT  647  646
CONECT  648  646  649  650
CONECT  649  648
CONECT  650  648  651  654
CONECT  651  650  652  653
CONECT  652  651
CONECT  653  651  645  674
CONECT  654  650  655  656  667
CONECT  655  654
CONECT  656  654
CONECT  657  658  666  669
CONECT  658  657
CONECT  659  619  660
CONECT  660  616  659  661
CONECT  661  660  570
CONECT  662  638  663
CONECT  663  662  635  664
CONECT  664  663  665
CONECT  665  569  638  664
CONECT  666  657  667
CONECT  667  654  666  668
CONECT  668  667  669
CONECT  669  569  657  668
CONECT  670  602  615
CONECT  671  602
CONECT  672  634  621
CONECT  673  621
CONECT  674  653  640
CONECT  675  640
CONECT  676  569  680  684
CONECT  677  678  679  683  725
CONECT  678  677
CONECT  679  677
CONECT  680  676  681  682
CONECT  681  680
CONECT  682  680  683
CONECT  683  677  682  684
CONECT  684  676  683
CONECT  685  686  687  688  689
CONECT  686  685
CONECT  687  685
CONECT  688  685
CONECT  689  685
CONECT  690  691  692  693  694
CONECT  691  690
CONECT  692  690
CONECT  693  690
CONECT  694  690
CONECT  695  696  697  698  699
CONECT  696  695
CONECT  697  695
CONECT  698  695
CONECT  699  695
CONECT  700  701  702  703  704
CONECT  701  700
CONECT  702  700
CONECT  703  700
CONECT  704  700
CONECT  705  706  707  708  709
CONECT  706  705
CONECT  707  705
CONECT  708  705
CONECT  709  705
CONECT  710  711  712  713  714
CONECT  711  710
CONECT  712  710
CONECT  713  710
CONECT  714  710
CONECT  715  716  717  718  719
CONECT  716  715
CONECT  717  715
CONECT  718  715
CONECT  719  715
CONECT  720  721  722  723  724
CONECT  721  720
CONECT  722  720
CONECT  723  720
CONECT  724  720
CONECT  725  677
CONECT  726  593  727  728  729
CONECT  727  726
CONECT  728  726
CONECT  729  726
CONECT  730   77
CONECT  731   82
CONECT  732  480  438  733  734
CONECT  733  732
CONECT  734  732
CONECT  735  457  484  736  737
CONECT  736  735
CONECT  737  735
CONECT  738  457
CONECT  739  457
CONECT  740  616  612  741  742
CONECT  741  740
CONECT  742  740
CONECT  743  631  635  744  745
CONECT  744  743
CONECT  745  743
CONECT  746  283  287  748  749
CONECT  747  302  306  750  751
CONECT  748  746
CONECT  749  746
CONECT  750  747
CONECT  751  747
CONECT  752  511  507  756  759
CONECT  753  524  528  754  755
CONECT  754  753
CONECT  755  753
CONECT  756  752
CONECT  757  511
CONECT  758  511
CONECT  759  752
CONECT  760  151  155  761  762
CONECT  761  760
CONECT  762  760
CONECT  763  136  132  764  765
CONECT  764  763
CONECT  765  763
CONECT  766  362  406  768  769
CONECT  767  377  381  770  771
CONECT  768  766
CONECT  769  766
CONECT  770  767
CONECT  771  767
CONECT  772  211  255  773  774
CONECT  773  772
CONECT  774  772
CONECT  775  226  230  776  777
CONECT  776  775
CONECT  777  775
CONECT  778   12   16  780  781
CONECT  779   35   31  782  783
CONECT  780  778
CONECT  781  778
CONECT  782  779
CONECT  783  779
