# Supplementary material for: [2 + 2] Photocyclization converts thermally induced spin crossover effect into “hidden hysteresis” one
Source: Chem Sci. 2025 Mar 25;16(18):7884–93. doi: 10.1039/d4sc05587j (PMC11966535; doi:10.1039/d4sc05587j)
Supplement: SC-016-D4SC05587J-s005 [file SC-016-D4SC05587J-s005.pdb]

HEADER    CSD ENTRY mtk206bk4_a.res in P-1
CRYST1   6.5945  12.4491  12.6702 101.06  99.31  97.19       P-1
SCALE1      0.151642  0.019127  0.029709       0.000000
SCALE2      0.000000  0.080964  0.017968       0.000000
SCALE3      0.000000  0.000000  0.081925       0.000000
HETATM    1  O3  UNK     1       3.601   3.461   5.785  1.00  1.92           O  
ANISOU    1  O3  UNK     1      225    298    205     13      0     23       O  
HETATM    2  O1  UNK     1       4.200  -0.274   6.578  1.00  1.91           O  
ANISOU    2  O1  UNK     1      261    291    172     92     -4    -28       O  
HETATM    3  O2  UNK     1       4.104  -0.347   8.768  1.00  2.09           O  
ANISOU    3  O2  UNK     1      345    250    198     61    -29    -12       O  
HETATM    4  O4  UNK     1       4.664   2.709   7.543  1.00  2.28           O  
ANISOU    4  O4  UNK     1      247    369    251     26      0     37       O  
HETATM    5  N2  UNK     1       5.200   0.854   1.070  1.00  1.82           N  
ANISOU    5  N2  UNK     1      221    293    176     50     17    -31       N  
HETATM    6  N6  UNK     1       2.853   6.033   1.563  1.00  2.06           N  
ANISOU    6  N6  UNK     1      333    281    170      5      7      9       N  
HETATM    7  N5  UNK     1       2.752   7.298   1.947  1.00  2.36           N  
ANISOU    7  N5  UNK     1      391    289    218      0      9    -22       N  
HETATM    8  N1  UNK     1       4.361   1.641   0.401  1.00  2.42           N  
ANISOU    8  N1  UNK     1      291    357    270     73      0     55       N  
HETATM    9  N4  UNK     1       6.453   2.406   0.362  1.00  2.59           N  
ANISOU    9  N4  UNK     1      356    337    290    -12     32    -11       N  
HETATM   10  N3  UNK     1       6.451   1.284   1.066  1.00  2.32           N  
ANISOU   10  N3  UNK     1      258    357    266      6     -4    -20       N  
HETATM   11  N7  UNK     1       4.090   5.664   1.258  1.00  2.62           N  
ANISOU   11  N7  UNK     1      347    407    241     39     51     31       N  
HETATM   12  N8  UNK     1       4.847   6.729   1.433  1.00  2.79           N  
ANISOU   12  N8  UNK     1      335    480    246    -22     17     38       N  
HETATM   13  C12 UNK     1       3.608   2.817   6.984  1.00  1.72           C  
ANISOU   13  C12 UNK     1      237    222    194     39     23    -24       C  
HETATM   14  C15 UNK     1       1.213   3.106   5.387  1.00  1.66           C  
ANISOU   14  C15 UNK     1      239    203    189     65     49    -25       C  
HETATM   15  C3  UNK     1       1.420   0.684   6.383  1.00  1.69           C  
ANISOU   15  C3  UNK     1      212    232    196     29     10      1       C  
HETATM   16  H3  UNK     1       0.607   0.106   6.452  1.00  2.02           H  
HETATM   17  C9  UNK     1       3.600  -0.025   5.331  1.00  1.63           C  
ANISOU   17  C9  UNK     1      230    205    186     30    -19     -9       C  
HETATM   18  C20 UNK     1       2.443   3.619   5.009  1.00  1.71           C  
ANISOU   18  C20 UNK     1      237    224    191     46      6    -38       C  
HETATM   19  C4  UNK     1       2.277   0.377   5.195  1.00  1.59           C  
ANISOU   19  C4  UNK     1      213    191    202     17     19    -23       C  
HETATM   20  C2  UNK     1       2.259   0.739   7.686  1.00  1.70           C  
ANISOU   20  C2  UNK     1      238    225    185     22     37      1       C  
HETATM   21  H2  UNK     1       1.687   0.487   8.467  1.00  2.05           H  
HETATM   22  C1  UNK     1       3.564   0.000   7.753  1.00  1.74           C  
ANISOU   22  C1  UNK     1      275    198    189     26      9    -15       C  
HETATM   23  C6  UNK     1       2.591   0.276   2.780  1.00  1.83           C  
ANISOU   23  C6  UNK     1      239    258    197     36     -9    -17       C  
HETATM   24  H6  UNK     1       2.235   0.374   1.905  1.00  2.19           H  
HETATM   25  C7  UNK     1       3.924  -0.109   2.952  1.00  1.75           C  
ANISOU   25  C7  UNK     1      235    229    199     26     25    -11       C  
HETATM   26  C8  UNK     1       4.422  -0.269   4.243  1.00  1.75           C  
ANISOU   26  C8  UNK     1      218    237    209     53      5    -19       C  
HETATM   27  H8  UNK     1       5.321  -0.544   4.376  1.00  2.10           H  
HETATM   28  C16 UNK     1       0.128   3.355   4.542  1.00  1.87           C  
ANISOU   28  C16 UNK     1      218    257    234     45     47    -16       C  
HETATM   29  H16 UNK     1      -0.739   3.061   4.797  1.00  2.24           H  
HETATM   30  C13 UNK     1       2.322   2.298   7.555  1.00  1.71           C  
ANISOU   30  C13 UNK     1      233    233    185     43     47    -23       C  
HETATM   31  H13 UNK     1       2.083   2.754   8.412  1.00  2.05           H  
HETATM   32  C19 UNK     1       2.639   4.292   3.816  1.00  1.85           C  
ANISOU   32  C19 UNK     1      250    250    204      4     41    -10       C  
HETATM   33  H19 UNK     1       3.498   4.628   3.586  1.00  2.22           H  
HETATM   34  C10 UNK     1       4.796  -0.380   1.752  1.00  1.95           C  
ANISOU   34  C10 UNK     1      258    272    211     49     22    -22       C  
HETATM   35 H10A UNK     1       5.605  -0.871   2.042  1.00  2.34           H  
HETATM   36 H10B UNK     1       4.303  -0.957   1.116  1.00  2.34           H  
HETATM   37  C5  UNK     1       1.789   0.515   3.885  1.00  1.76           C  
ANISOU   37  C5  UNK     1      222    224    220     22     -4    -13       C  
HETATM   38  H5  UNK     1       0.887   0.779   3.753  1.00  2.11           H  
HETATM   39  C14 UNK     1       1.121   2.228   6.585  1.00  1.71           C  
ANISOU   39  C14 UNK     1      212    236    202     50     34    -12       C  
HETATM   40  H14 UNK     1       0.257   2.368   7.069  1.00  2.05           H  
HETATM   41  C18 UNK     1       1.558   4.467   2.960  1.00  1.85           C  
ANISOU   41  C18 UNK     1      304    211    187     21     17    -33       C  
HETATM   42  C17 UNK     1       0.294   4.024   3.340  1.00  1.98           C  
ANISOU   42  C17 UNK     1      279    246    229     59    -18    -33       C  
HETATM   43  H17 UNK     1      -0.454   4.179   2.775  1.00  2.38           H  
HETATM   44  C21 UNK     1       1.735   5.091   1.594  1.00  2.25           C  
ANISOU   44  C21 UNK     1      380    267    209    -43    -20     10       C  
HETATM   45 H21A UNK     1       1.893   4.376   0.927  1.00  2.70           H  
HETATM   46 H21B UNK     1       0.903   5.564   1.342  1.00  2.70           H  
HETATM   47  C22 UNK     1       4.013   7.689   1.844  1.00  2.47           C  
ANISOU   47  C22 UNK     1      381    370    188    -70    -19    -16       C  
HETATM   48  H22 UNK     1       4.299   8.572   2.044  1.00  2.97           H  
HETATM   49  C11 UNK     1       5.176   2.593  -0.017  1.00  2.43           C  
ANISOU   49  C11 UNK     1      358    317    249     54     47     25       C  
HETATM   50  H11 UNK     1       4.888   3.337  -0.534  1.00  2.92           H  
CONECT    1   13   18
CONECT    2   17   22
CONECT    3   22
CONECT    4   13
CONECT    5    8   10   34
CONECT    6    7   11   44
CONECT    7    6   47
CONECT    8    5   49
CONECT    9   10   49
CONECT   10    5    9
CONECT   11    6   12
CONECT   12   11   47
CONECT   13    1    4   30
CONECT   14   18   28   39
CONECT   15   16   19   20   39
CONECT   16   15
CONECT   17    2   19   26
CONECT   18    1   14   32
CONECT   19   15   17   37
CONECT   20   15   21   22   30
CONECT   21   20
CONECT   22    2    3   20
CONECT   23   24   25   37
CONECT   24   23
CONECT   25   23   26   34
CONECT   26   17   25   27
CONECT   27   26
CONECT   28   14   29   42
CONECT   29   28
CONECT   30   13   20   31   39
CONECT   31   30
CONECT   32   18   33   41
CONECT   33   32
CONECT   34    5   25   35   36
CONECT   35   34
CONECT   36   34
CONECT   37   19   23   38
CONECT   38   37
CONECT   39   14   15   30   40
CONECT   40   39
CONECT   41   32   42   44
CONECT   42   28   41   43
CONECT   43   42
CONECT   44    6   41   45   46
CONECT   45   44
CONECT   46   44
CONECT   47    7   12   48
CONECT   48   47
CONECT   49    8    9   50
CONECT   50   49
MASTER        0    0    0    0    0    0    0    3   50    0   50    0
END
