# Supplementary material for: [2 + 2] Photocyclization converts thermally induced spin crossover effect into “hidden hysteresis” one
Source: Chem Sci. 2025 Mar 25;16(18):7884–93. doi: 10.1039/d4sc05587j (PMC11966535; doi:10.1039/d4sc05587j)
Supplement: SC-016-D4SC05587J-s006 [file SC-016-D4SC05587J-s006.pdb]

TITLE      CSD ENTRY 206b29_auto_a.res in P-1
REMARK   1 File created by GaussView 6.0.16
HETATM    1 Fe           0       0.000   0.000   0.000                      Fe
HETATM    2  O           0      -0.952   0.760   8.210                       O
HETATM    3  O           0      -1.418  -3.154  -9.656                       O
HETATM    4  O           0      -0.035  -3.461  -7.857                       O
HETATM    5  O           0      -0.822  -0.963   6.709                       O
HETATM    6  O           0       1.107  -3.503   7.826                       O
HETATM    7  O           0       2.147  -1.901   6.565                       O
HETATM    8  N           0      -0.761  -4.266   0.832                       N
HETATM    9  N           0      -0.210  -3.769   1.994                       N
HETATM   10  N           0       0.198  -2.472   1.896                       N
HETATM   11  N           0      -0.106  -2.099   0.617                       N
HETATM   12  N           0       3.931  -0.456   1.845                       N
HETATM   13  N           0       3.455   0.727   2.369                       N
HETATM   14  N           0       2.246   1.106   1.865                       N
HETATM   15  N           0       1.922   0.126   0.971                       N
HETATM   16  N           0       1.808  -0.824  -3.976                       N
HETATM   17  N           0       2.036  -1.972  -3.251                       N
HETATM   18  N           0       1.567  -1.917  -1.969                       N
HETATM   19  N           0       1.002  -0.674  -1.856                       N
HETATM   20  C           0      -1.584  -0.081   7.545                       C
HETATM   21  C           0      -3.051  -0.261   7.525                       C
HETATM   22  H           0      -3.614   0.404   8.177                       H
HETATM   23  C           0      -3.652  -1.221   6.737                       C
HETATM   24  H           0      -4.738  -1.339   6.744                       H
HETATM   25  C           0      -2.852  -2.100   5.884                       C
HETATM   26  C           0      -3.410  -3.104   5.028                       C
HETATM   27  H           0      -4.492  -3.248   5.010                       H
HETATM   28  C           0      -2.569  -3.903   4.220                       C
HETATM   29  H           0      -3.000  -4.662   3.565                       H
HETATM   30  C           0      -1.149  -3.720   4.271                       C
HETATM   31  C           0      -0.572  -2.754   5.133                       C
HETATM   32  H           0       0.505  -2.627   5.224                       H
HETATM   33  C           0      -1.429  -1.948   5.915                       C
HETATM   34  C           0      -0.237  -4.499   3.322                       C
HETATM   35  H           0       0.796  -4.553   3.689                       H
HETATM   36  H           0      -0.607  -5.504   3.085                       H
HETATM   37  C           0      -0.672  -3.198  -0.007                       C
HETATM   38  H           0      -1.015  -3.194  -1.032                       H
HETATM   39  C           0       1.560  -2.341   7.817                       C
HETATM   40  C           0       1.549  -1.352   8.909                       C
HETATM   41  H           0       1.168  -1.709   9.865                       H
HETATM   42  C           0       1.933  -0.042   8.707                       C
HETATM   43  H           0       1.868   0.693   9.510                       H
HETATM   44  C           0       2.442   0.398   7.407                       C
HETATM   45  C           0       2.835   1.744   7.124                       C
HETATM   46  H           0       2.721   2.498   7.902                       H
HETATM   47  C           0       3.346   2.085   5.848                       C
HETATM   48  H           0       3.643   3.115   5.643                       H
HETATM   49  C           0       3.491   1.078   4.843                       C
HETATM   50  C           0       3.093  -0.261   5.098                       C
HETATM   51  H           0       3.210  -1.059   4.365                       H
HETATM   52  C           0       2.559  -0.577   6.368                       C
HETATM   53  C           0       4.134   1.442   3.498                       C
HETATM   54  H           0       4.065   2.519   3.292                       H
HETATM   55  H           0       5.186   1.126   3.439                       H
HETATM   56  C           0       2.948  -0.801   0.974                       C
HETATM   57  H           0       2.957  -1.692   0.361                       H
HETATM   58  C           0      -0.244  -3.340  -9.273                       C
HETATM   59  C           0       0.953  -3.475 -10.130                       C
HETATM   60  H           0       0.767  -3.480 -11.202                       H
HETATM   61  C           0       2.218  -3.558  -9.587                       C
HETATM   62  H           0       3.092  -3.643 -10.237                       H
HETATM   63  C           0       2.414  -3.506  -8.138                       C
HETATM   64  C           0       3.698  -3.464  -7.512                       C
HETATM   65  H           0       4.595  -3.513  -8.132                       H
HETATM   66  C           0       3.807  -3.348  -6.107                       C
HETATM   67  H           0       4.793  -3.300  -5.640                       H
HETATM   68  C           0       2.627  -3.303  -5.301                       C
HETATM   69  C           0       1.342  -3.372  -5.900                       C
HETATM   70  H           0       0.422  -3.324  -5.317                       H
HETATM   71  C           0       1.249  -3.453  -7.306                       C
HETATM   72  C           0       2.756  -3.190  -3.785                       C
HETATM   73  H           0       2.299  -4.040  -3.256                       H
HETATM   74  H           0       3.809  -3.104  -3.478                       H
HETATM   75  C           0       1.159  -0.039  -3.077                       C
HETATM   76  H           0       0.785   0.949  -3.300                       H
HETATM   77  O           0       0.952  -0.760  -8.210                       O
HETATM   78  O           0       1.418   3.154   9.656                       O
HETATM   79  O           0       0.035   3.461   7.857                       O
HETATM   80  O           0       0.822   0.963  -6.709                       O
HETATM   81  O           0      -1.107   3.503  -7.826                       O
HETATM   82  O           0      -2.147   1.901  -6.565                       O
HETATM   83  N           0       0.761   4.266  -0.832                       N
HETATM   84  N           0       0.210   3.769  -1.994                       N
HETATM   85  N           0      -0.198   2.472  -1.896                       N
HETATM   86  N           0       0.106   2.099  -0.617                       N
HETATM   87  N           0      -3.931   0.456  -1.845                       N
HETATM   88  N           0      -3.455  -0.727  -2.369                       N
HETATM   89  N           0      -2.246  -1.106  -1.865                       N
HETATM   90  N           0      -1.922  -0.126  -0.971                       N
HETATM   91  N           0      -1.808   0.824   3.976                       N
HETATM   92  N           0      -2.036   1.972   3.251                       N
HETATM   93  N           0      -1.567   1.917   1.969                       N
HETATM   94  N           0      -1.002   0.674   1.856                       N
HETATM   95  C           0       1.584   0.081  -7.545                       C
HETATM   96  C           0       3.051   0.261  -7.525                       C
HETATM   97  H           0       3.614  -0.404  -8.177                       H
HETATM   98  C           0       3.652   1.221  -6.737                       C
HETATM   99  H           0       4.738   1.339  -6.744                       H
HETATM  100  C           0       2.852   2.100  -5.884                       C
HETATM  101  C           0       3.410   3.104  -5.028                       C
HETATM  102  H           0       4.492   3.248  -5.010                       H
HETATM  103  C           0       2.569   3.903  -4.220                       C
HETATM  104  H           0       3.000   4.662  -3.565                       H
HETATM  105  C           0       1.149   3.720  -4.271                       C
HETATM  106  C           0       0.572   2.754  -5.133                       C
HETATM  107  H           0      -0.505   2.627  -5.224                       H
HETATM  108  C           0       1.429   1.948  -5.915                       C
HETATM  109  C           0       0.237   4.499  -3.322                       C
HETATM  110  H           0      -0.796   4.553  -3.689                       H
HETATM  111  H           0       0.607   5.504  -3.085                       H
HETATM  112  C           0       0.672   3.198   0.007                       C
HETATM  113  H           0       1.015   3.194   1.032                       H
HETATM  114  C           0      -1.560   2.341  -7.817                       C
HETATM  115  C           0      -1.549   1.352  -8.909                       C
HETATM  116  H           0      -1.168   1.709  -9.865                       H
HETATM  117  C           0      -1.933   0.042  -8.707                       C
HETATM  118  H           0      -1.868  -0.693  -9.510                       H
HETATM  119  C           0      -2.442  -0.398  -7.407                       C
HETATM  120  C           0      -2.835  -1.744  -7.124                       C
HETATM  121  H           0      -2.721  -2.498  -7.902                       H
HETATM  122  C           0      -3.346  -2.085  -5.848                       C
HETATM  123  H           0      -3.643  -3.115  -5.643                       H
HETATM  124  C           0      -3.491  -1.078  -4.843                       C
HETATM  125  C           0      -3.093   0.261  -5.098                       C
HETATM  126  H           0      -3.210   1.059  -4.365                       H
HETATM  127  C           0      -2.559   0.577  -6.368                       C
HETATM  128  C           0      -4.134  -1.442  -3.498                       C
HETATM  129  H           0      -4.065  -2.519  -3.292                       H
HETATM  130  H           0      -5.186  -1.126  -3.439                       H
HETATM  131  C           0      -2.948   0.801  -0.974                       C
HETATM  132  H           0      -2.957   1.692  -0.361                       H
HETATM  133  C           0       0.244   3.340   9.273                       C
HETATM  134  C           0      -0.953   3.475  10.130                       C
HETATM  135  H           0      -0.767   3.480  11.202                       H
HETATM  136  C           0      -2.218   3.558   9.587                       C
HETATM  137  H           0      -3.092   3.643  10.237                       H
HETATM  138  C           0      -2.414   3.506   8.138                       C
HETATM  139  C           0      -3.698   3.464   7.512                       C
HETATM  140  H           0      -4.595   3.513   8.132                       H
HETATM  141  C           0      -3.807   3.348   6.107                       C
HETATM  142  H           0      -4.793   3.300   5.640                       H
HETATM  143  C           0      -2.627   3.303   5.301                       C
HETATM  144  C           0      -1.342   3.372   5.900                       C
HETATM  145  H           0      -0.422   3.324   5.317                       H
HETATM  146  C           0      -1.249   3.453   7.306                       C
HETATM  147  C           0      -2.756   3.190   3.785                       C
HETATM  148  H           0      -2.299   4.040   3.256                       H
HETATM  149  H           0      -3.809   3.104   3.478                       H
HETATM  150  C           0      -1.159   0.039   3.077                       C
HETATM  151  H           0      -0.785  -0.949   3.300                       H
END
CONECT    1   11   15   19   86
CONECT    1   90   94
CONECT    2   20
CONECT    3   58
CONECT    4   58   71
CONECT    5   20   33
CONECT    6   39
CONECT    7   39   52
CONECT    8    9   37
CONECT    9    8   10   34
CONECT   10    9   11
CONECT   11    1   10   37
CONECT   12   13   56
CONECT   13   12   14   53
CONECT   14   13   15
CONECT   15    1   14   56
CONECT   16   17   75
CONECT   17   16   18   72
CONECT   18   17   19
CONECT   19    1   18   75
CONECT   20    2    5   21
CONECT   21   20   22   23
CONECT   22   21
CONECT   23   21   24   25
CONECT   24   23
CONECT   25   23   26   33
CONECT   26   25   27   28
CONECT   27   26
CONECT   28   26   29   30
CONECT   29   28
CONECT   30   28   31   34
CONECT   31   30   32   33
CONECT   32   31
CONECT   33   25   31    5
CONECT   34    9   30   35   36
CONECT   35   34
CONECT   36   34
CONECT   37    8   11   38
CONECT   38   37
CONECT   39    6    7   40
CONECT   40   39   41   42
CONECT   41   40
CONECT   42   40   43   44
CONECT   43   42
CONECT   44   42   45   52
CONECT   45   44   46   47
CONECT   46   45
CONECT   47   45   48   49
CONECT   48   47
CONECT   49   47   50   53
CONECT   50   49   51   52
CONECT   51   50
CONECT   52    7   44   50
CONECT   53   13   49   54   55
CONECT   54   53
CONECT   55   53
CONECT   56   15   12   57
CONECT   57   56
CONECT   58    3    4   59
CONECT   59   58   60   61
CONECT   60   59
CONECT   61   59   62   63
CONECT   62   61
CONECT   63   61   64   71
CONECT   64   63   65   66
CONECT   65   64
CONECT   66   64   67   68
CONECT   67   66
CONECT   68   66   69   72
CONECT   69   68   70   71
CONECT   70   69
CONECT   71    4   63   69
CONECT   72   68   17   73   74
CONECT   73   72
CONECT   74   72
CONECT   75   16   19   76
CONECT   76   75
CONECT   77   95
CONECT   78  133
CONECT   79  133  146
CONECT   80   95  108
CONECT   81  114
CONECT   82  114  127
CONECT   83   84  112
CONECT   84   83   85  109
CONECT   85   84   86
CONECT   86    1   85  112
CONECT   87   88  131
CONECT   88   87   89  128
CONECT   89   88   90
CONECT   90   89    1  131
CONECT   91   92  150
CONECT   92   91   93  147
CONECT   93   92   94
CONECT   94    1   93  150
CONECT   95   77   80   96
CONECT   96   95   97   98
CONECT   97   96
CONECT   98   96   99  100
CONECT   99   98
CONECT  100   98  101  108
CONECT  101  100  102  103
CONECT  102  101
CONECT  103  101  104  105
CONECT  104  103
CONECT  105  103  106  109
CONECT  106  105  107  108
CONECT  107  106
CONECT  108   80  100  106
CONECT  109  105   84  110  111
CONECT  110  109
CONECT  111  109
CONECT  112   86   83  113
CONECT  113  112
CONECT  114   82   81  115
CONECT  115  114  116  117
CONECT  116  115
CONECT  117  115  118  119
CONECT  118  117
CONECT  119  117  120  127
CONECT  120  119  121  122
CONECT  121  120
CONECT  122  120  123  124
CONECT  123  122
CONECT  124  122  125  128
CONECT  125  124  126  127
CONECT  126  125
CONECT  127  119  125   82
CONECT  128   88  124  129  130
CONECT  129  128
CONECT  130  128
CONECT  131   87   90  132
CONECT  132  131
CONECT  133   78   79  134
CONECT  134  133  135  136
CONECT  135  134
CONECT  136  134  137  138
CONECT  137  136
CONECT  138  136  139  146
CONECT  139  138  140  141
CONECT  140  139
CONECT  141  139  142  143
CONECT  142  141
CONECT  143  141  144  147
CONECT  144  143  145  146
CONECT  145  144
CONECT  146  138   79  144
CONECT  147  143   92  148  149
CONECT  148  147
CONECT  149  147
CONECT  150   94   91  151
CONECT  151  150
